# Supplementary material for: Intention to use maternity waiting home and associated factors among pregnant women in Gamo Gofa zone, Southern Ethiopia, 2019
Source: PLoS One. 2021 May 13;16(5):e0251196. doi: 10.1371/journal.pone.0251196 (PMC8118329; doi:10.1371/journal.pone.0251196)
Supplement: S1 Data — (XLSX) [file pone.0251196.s009.xlsx]

## Sheet: MWH Data.sav edited.xlsx final
Code	Maternal age in year	Maternal religion	Maternal educational status	Marital status	Occupation	Previous childbirth experience	Previous place of childbirth	Gravidity in number	Current pregnancy ANC visit	‎Number of ANC visits	Badness of staying in MWH	Usefullness of staying in MWH	Pleasantness of staying in MWH	Boringness of staying in MWH	MWH will help me to get delivery by health professionals & prevent from death related to delivery	MWH will help me to get healthy child	MWH will help be to be happy & reduce fear of laborpain	MWH will help me to get better ANC services	MWH will help me to get better health information	Getting delivery by health professionals & prevent myself from death related to delivery	Getting healthy child	For me being happy & reduce fear of labor is(1= very bad, Bad= bad, Neutral= neutral, Good= good, Very good= very good)	Getting better ANC services	Getting bettre health information	Most inportant people to me will approve my staying MWH	Most important people to me will think to use MWH	Most people who like me want my staying in MWH	It is expected of me that I have to stay in MWH	My mother thinks that I should stay in MWH	My husband thinks that I should stay in MWH	My neighbors think that I should stay in MWH	Health extension workers think that I should stay in MWH	Significance of my mother’s approval of staying in MWH	Significance of my husband’s approval of staying in MWH	Significance of my neighbors’ approval of staying in MWH	Significance of health extension worker’s approval of staying in MWH	Difficultness of staying in MWH	Controlling of staying in MWH	Planeness of staying in MWH	For me staying in MWH is conditional	When my gestational age advances, I cannot get transportation/not walk long distance/ to go & stay in MWH	I could not get enough food to stay in MWH	If my gestation increases I cannot get individuals to take to MWHs	Difficult to get individuals that can give care for my family once I left to MWH	Lack of transportation /long distance/ makes it difficult for me to go & stay in MWH	Food insecurity in MWH makes it difficult for me to stay	Hard ship of staying/desolate surrounding makes it more difficult for me to stay in MWH	Difficulty to get individuals that can give care for my family makes it difficult for me to stay in MWH	I am intended to stay inMWH
1	24	Orthodox	Secondary education and above	Married	Government employee	Yes	Health institution	3	Yes	Three times	Dad	Very usefull	Unpleasantl	Boring	Strongly agree	Strongly agree	Strongly agree	Strongly agree	Strongly agree	Very good	Very good	Very good	Very good	Very good	Strongly diagree	Neutral	Agree	Strongly agree	Strongly agree	Agree	Diagree	Strongly agree	Much	Much	Not much	Much	Very difficult	Not under control	Very planned	Unconditional	Unlikely	Likely	Ulikely	Very unlikely	Disagree	Strongly agree	Strongly disagree	Disagree	Agree
2	24	Muslim	Primary education	Married	House wife	Yes	Home	2	No	#NULL!	Very bad	Usefull	Unpleasantl	Boring	Agree	Agree	Agree	Agree	Strongly agree	Good	Good	Good	Good	Good	Strongly diagree	Neutral	Neutral	Agree	Strongly diagree	Diagree	Strongly diagree	Neutral	Not much	Not much	Not very much	Much	Difficult	Not under control	Sudden	Very conditional	Likely	Very likely	Likely	Likely	Agree	Strongly agree	Agree	Agree	Neutral
3	26	Protestant	Only read and write	Married	Government employee	Yes	Health institution	2	Yes	Four times & above	Dad	Usefull	Pleasant	Boring	Agree	Agree	Agree	Agree	Agree	Very good	Very good	Very good	Very good	Very good	Agree	Agree	Agree	Agree	Agree	Strongly agree	Strongly agree	Strongly agree	Not much	Not much	Not very much	Much	Very difficult	Under control	Planned	Unconditional	Likely	Likely	Neutral	Likely	Disagree	Disagree	Agree	Agree	Agree
4	21	Protestant	Unable to read and write	Married	House wife	No	#NULL!	1	Yes	Three times	Undecided	Usefull	Very pleasant	Boring	Strongly agree	Strongly agree	Strongly agree	Agree	Agree	Very good	Very good	Very good	Very good	Very good	Agree	Agree	Agree	Agree	Agree	Agree	Agree	Agree	Much	Very much	Much	Much	Easy	Not under control	Planned	Unconditional	Very likely	Very likely	Very likely	Very likely	Strongly agree	Agree	Agree	Agree	Agree
5	24	Protestant	Unable to read and write	Married	House wife	Yes	Home	2	Yes	Four times & above	Good	Very usefull	Very pleasant	Interesting	Agree	Agree	Agree	Strongly agree	Strongly agree	Very good	Very good	Very good	Good	Very good	Strongly agree	Strongly agree	Strongly agree	Diagree	Diagree	Diagree	Diagree	Diagree	Not much	Not much	Not much	Much	Very difficult	Under control	Sudden	Conditional	Very likely	Very likely	Very unlikely	Likely	Agree	Agree	Agree	Agree	Disagree
6	28	Orthodox	Unable to read and write	Married	House wife	Yes	Home	3	Yes	Three times	Very good	Very usefull	Very pleasant	Interesting	Agree	Agree	Agree	Strongly agree	Strongly agree	Very good	Very good	Very good	Good	Very good	Diagree	Diagree	Agree	Diagree	Diagree	Diagree	Diagree	Neutral	Not much	Not much	Not very much	Much	Difficult	Under control	Planned	Very conditional	Unlikely	Likely	Likely	Ulikely	Disagree	Neutral	Disagree	Agree	Disagree
7	19	Protestant	Unable to read and write	Widowed	Merchant	Yes	Health institution	2	Yes	Four times & above	Good	Very usefull	Pleasant	Interesting	Agree	Agree	Agree	Strongly agree	Strongly agree	Very good	Very good	Very good	Very good	Very good	Diagree	Diagree	Diagree	Diagree	Strongly diagree	Diagree	Neutral	Diagree	Not much	Not much	Not much	Much	Easy	Not under control	Planned	Unconditional	Unlikely	Likely	Likely	Ulikely	Disagree	Neutral	Disagree	Agree	Disagree
8	20	Protestant	Unable to read and write	Divorced	House wife	Yes	Health institution	3	Yes	Two times	Very good	Very usefull	Very pleasant	Interesting	Agree	Agree	Agree	Strongly agree	Strongly agree	Very good	Very good	Very good	Very good	Very good	Diagree	Diagree	Diagree	Diagree	Strongly diagree	Diagree	Neutral	Agree	Not much	Not much	Neutral	Not much	Easy	Under control	Sudden	Conditional	Unlikely	Likely	Likely	Ulikely	Disagree	Disagree	Disagree	Agree	Strongly agree
9	24	Orthodox	Primary education	Married	House wife	Yes	Health institution	4	No	#NULL!	Very good	Very usefull	Very pleasant	Interesting	Strongly agree	Disagree	Agree	Agree	Disagree	Very good	Very good	Good	Very good	Good	Agree	Agree	Neutral	Agree	Strongly agree	Strongly agree	Strongly agree	Strongly agree	Not much	Neutral	Not very much	Much	Difficult	Undecided	Very planned	Very conditional	Very likely	Likely	Likely	Likely	Strongly disagree	Strongly agree	Agree	Strongly agree	Agree
10	34	Muslim	Secondary education and above	Widowed	Merchant	Yes	Home	6	No	#NULL!	Undecided	Very usefull	Pleasant	Very interesting	Strongly agree	Strongly agree	Strongly agree	Agree	Agree	Good	Very good	Good	Good	Good	Agree	Agree	Strongly diagree	Agree	Strongly agree	Agree	Strongly agree	Agree	Not much	Not very much	Not much	Very much	Difficult	Not under control	Undecided	Very unconditional	Likely	Likely	Likely	Very likely	Agree	Agree	Strongly agree	Strongly disagree	Agree
11	27	Protestant	Secondary education and above	Married	Merchant	No	#NULL!	1	Yes	Two times	Very good	Very usefull	Very pleasant	Interesting	Strongly agree	Strongly agree	Strongly agree	Strongly agree	Agree	Good	Very good	Good	Very good	Good	Agree	Agree	Agree	Strongly agree	Strongly diagree	Agree	Diagree	Strongly diagree	Not very much	Not much	Not very much	Not very much	Undecided	Not under control	Undecided	Undecided	Very unlikely	Very unlikely	Very unlikely	Very unlikely	Disagree	Agree	Agree	Agree	Strongly disagree
12	23	Protestant	Secondary education and above	Married	Merchant	Yes	Health institution	2	No	#NULL!	Very good	Very usefull	Pleasant	Interesting	Agree	Strongly agree	Strongly agree	Strongly agree	Strongly agree	Very good	Good	Bad	Very good	Very good	Diagree	Agree	Strongly agree	Diagree	Agree	Neutral	Agree	Agree	Very much	Not much	Very much	Very much	Difficult	Not under control	Very planned	Unconditional	Likely	Likely	Very likely	Very likely	Strongly agree	Strongly agree	Strongly agree	Strongly agree	Strongly agree
13	25	Muslim	Primary education	Widowed	Government employee	Yes	Health institution	3	No	#NULL!	Good	Usefull	Very pleasant	Undecided	Agree	Agree	Agree	Agree	Agree	Very good	Bad	Bad	Very good	Very good	Diagree	Strongly diagree	Strongly diagree	Diagree	Agree	Strongly diagree	Strongly diagree	Strongly agree	Very much	Very much	Not much	Very much	Difficult	Not under control	Very planned	Undecided	Very likely	Neutral	Likely	Ulikely	Agree	Agree	Neutral	Strongly agree	Disagree
14	27	Protestant	Primary education	Married	House wife	Yes	Home	3	Yes	Three times	Very good	Very usefull	Very pleasant	Interesting	Agree	Agree	Agree	Agree	Strongly agree	Very good	Very good	Good	Very good	Good	Diagree	Diagree	Agree	Diagree	Diagree	Diagree	Diagree	Diagree	Not much	Not much	Much	Much	Undecided	Not under control	Planned	Unconditional	Unlikely	Ulikely	Likely	Likely	Disagree	Neutral	Disagree	Agree	Disagree
15	29	Protestant	Secondary education and above	Married	Government employee	Yes	Health institution	4	No	#NULL!	Dad	Usefull	Unpleasantl	Boring	Agree	Strongly agree	Agree	Strongly agree	Agree	Good	Good	Very good	Good	Very good	Strongly diagree	Strongly diagree	Strongly diagree	Strongly diagree	Strongly diagree	Diagree	Strongly diagree	Neutral	Not much	Not much	Not very much	Neutral	Very difficult	Under control	Undecided	Very conditional	Very likely	Very likely	Neutral	Ulikely	Agree	Agree	Strongly agree	Strongly agree	Disagree
16	28	Orthodox	Primary education	Married	House wife	Yes	Home	1	Yes	One times	Good	Usefull	Very pleasant	Boring	Agree	Strongly agree	Strongly agree	Disagree	Disagree	Very good	Very good	Very good	Very good	Very good	Neutral	Strongly diagree	Diagree	Diagree	Diagree	Agree	Agree	Strongly agree	Neutral	Not much	Not very much	Not much	Very difficult	Under control	Sudden	Unconditional	Unlikely	Very likely	Neutral	Very unlikely	Agree	Neutral	Agree	Agree	Disagree
17	24	Protestant	Only read and write	Married	House wife	Yes	Home	2	Yes	Two times	Very bad	Useless	Unpleasantl	Boring	Agree	Agree	Agree	Strongly agree	Strongly agree	Very good	Good	Good	Good	Good	Agree	Diagree	Diagree	Strongly agree	Diagree	Diagree	Diagree	Strongly agree	Not much	Not much	Not much	Very much	Easy	Not under control	Planned	Unconditional	Unlikely	Likely	Likely	Likely	Agree	Agree	Agree	Agree	Agree
18	22	Protestant	Primary education	Married	Merchant	Yes	Health institution	2	Yes	One times	Dad	Useless	Undecided	Boring	Disagree	Disagree	Disagree	Disagree	Disagree	Good	Very good	Very good	Very good	Very good	Strongly diagree	Strongly diagree	Strongly diagree	Neutral	Strongly diagree	Strongly diagree	Strongly diagree	Agree	Not very much	Not very much	Not very much	Much	Very difficult	Strongly under control	Very sudden	Very conditional	Very likely	Very likely	Very likely	Very likely	Agree	Strongly agree	Neutral	Strongly agree	Agree
19	23	Orthodox	Only read and write	Widowed	Merchant	Yes	Home	2	No	#NULL!	Dad	Useless	Unpleasantl	Boring	Disagree	Disagree	Disagree	Neutral	Disagree	Neutral	Good	Good	Good	Neutral	Diagree	Strongly diagree	Strongly diagree	Neutral	Diagree	Strongly diagree	Strongly diagree	Agree	Not much	Not very much	Not very much	Neutral	Undecided	Not under control	Undecided	Undecided	Likely	Very likely	Likely	Very likely	Strongly agree	Strongly agree	Strongly agree	Strongly agree	Neutral
20	26	Protestant	Unable to read and write	Married	House wife	Yes	Health institution	1	Yes	Four times & above	Good	Usefull	Pleasant	Undecided	Agree	Agree	Agree	Agree	Agree	Good	Good	Good	Good	Good	Strongly diagree	Strongly diagree	Strongly diagree	Agree	Diagree	Strongly diagree	Strongly diagree	Agree	Not much	Not much	Not much	Very much	Difficult	Not under control	Planned	Unconditional	Likely	Likely	Likely	Likely	Agree	Agree	Agree	Strongly agree	Agree
21	20	Orthodox	Only read and write	Married	House wife	Yes	Health institution	2	Yes	Three times	Very good	Very usefull	Pleasant	Interesting	Strongly agree	Strongly agree	Strongly agree	Strongly agree	Strongly agree	Good	Good	Good	Good	Good	Strongly agree	Strongly agree	Strongly agree	Strongly agree	Agree	Agree	Agree	Strongly agree	Very much	Very much	Much	Much	Easy	Not under control	Planned	Very unconditional	Unlikely	Likely	Ulikely	Ulikely	Disagree	Agree	Disagree	Disagree	Strongly agree
22	24	Orthodox	Unable to read and write	Married	House wife	Yes	Home	2	No	#NULL!	Very bad	Undecided	Unpleasantl	Boring	Neutral	Agree	Neutral	Agree	Agree	Good	Very good	Very good	Very good	Very good	Neutral	Strongly diagree	Strongly diagree	Strongly diagree	Strongly diagree	Strongly diagree	Strongly diagree	Strongly diagree	Not very much	Not much	Not very much	Much	Difficult	Under control	Planned	Unconditional	Likely	Likely	Very likely	Likely	Strongly agree	Strongly agree	Strongly agree	Strongly agree	Agree
23	22	Muslim	Primary education	Married	House wife	Yes	Home	2	No	#NULL!	Very bad	Undecided	Undecided	Boring	Disagree	Disagree	Disagree	Disagree	Disagree	Neutral	Neutral	Neutral	Good	Good	Neutral	Agree	Agree	Agree	Diagree	Neutral	Agree	Agree	Very much	Not much	Much	Much	Very difficult	Undecided	Undecided	Unconditional	Unlikely	Neutral	Likely	Likely	Strongly agree	Agree	Neutral	Disagree	Neutral
24	20	Protestant	Secondary education and above	Married	Merchant	No	#NULL!	1	Yes	One times	Good	Usefull	Pleasant	Interesting	Agree	Agree	Agree	Agree	Agree	Good	Good	Good	Good	Good	Agree	Agree	Agree	Neutral	Diagree	Neutral	Neutral	Agree	Not much	Not much	Not much	Much	Difficult	Undecided	Planned	Unconditional	Unlikely	Likely	Ulikely	Ulikely	Agree	Strongly agree	Agree	Disagree	Agree
25	26	Muslim	Only read and write	Married	Merchant	Yes	Health institution	3	No	#NULL!	Very bad	Undecided	Pleasant	Boring	Agree	Agree	Strongly agree	Strongly agree	Agree	Very good	Very good	Very good	Very good	Very good	Agree	Agree	Neutral	Agree	Diagree	Diagree	Diagree	Diagree	Not much	Not much	Much	Very much	Very easy	Strongly not under control	Planned	Unconditional	Very likely	Very likely	Likely	Neutral	Neutral	Agree	Neutral	Disagree	Strongly agree
26	30	Protestant	Only read and write	Married	Government employee	Yes	Health institution	4	No	#NULL!	Very bad	Useless	Unpleasantl	Very boring	Neutral	Neutral	Disagree	Neutral	Disagree	Good	Very good	Neutral	Good	Good	Strongly diagree	Strongly diagree	Strongly diagree	Strongly diagree	Diagree	Strongly diagree	Strongly diagree	Neutral	Not much	Not much	Not very much	Neutral	Very difficult	Strongly under control	Undecided	Very conditional	Very likely	Very likely	Very likely	Likely	Strongly agree	Neutral	Neutral	Strongly agree	Disagree
27	32	Orthodox	Unable to read and write	Married	House wife	Yes	Health institution	6	No	#NULL!	Undecided	Undecided	Pleasant	Boring	Neutral	Neutral	Neutral	Neutral	Agree	Good	Good	Good	Good	Good	Neutral	Strongly diagree	Strongly diagree	Strongly diagree	Diagree	Strongly diagree	Strongly diagree	Neutral	Not very much	Not very much	Not very much	Much	Very difficult	Strongly under control	Sudden	Conditional	Very likely	Very likely	Very likely	Very likely	Strongly agree	Agree	Strongly agree	Strongly agree	Neutral
28	25	Muslim	Primary education	Married	Merchant	Yes	Health institution	3	No	#NULL!	Dad	Usefull	Pleasant	Very interesting	Disagree	Agree	Strongly agree	Agree	Agree	Good	Very good	Good	Very good	Very good	Agree	Strongly agree	Agree	Agree	Agree	Agree	Agree	Strongly agree	Not very much	Not very much	Not very much	Much	Difficult	Under control	Planned	Unconditional	Very likely	Very likely	Likely	Neutral	Agree	Agree	Strongly agree	Strongly agree	Strongly agree
29	23	Protestant	Only read and write	Married	House wife	Yes	Home	2	No	#NULL!	Dad	Useless	Unpleasantl	Boring	Agree	Agree	Agree	Strongly agree	Agree	Good	Good	Good	Very good	Very good	Agree	Agree	Agree	Agree	Strongly agree	Agree	Agree	Agree	Very much	Not much	Very much	Very much	Easy	Under control	Planned	Unconditional	Likely	Likely	Likely	Very likely	Strongly agree	Agree	Strongly agree	Disagree	Strongly agree
30	30	Muslim	Only read and write	Married	House wife	Yes	Home	5	Yes	Three times	Good	Usefull	Pleasant	Interesting	Strongly agree	Strongly agree	Strongly agree	Strongly agree	Strongly agree	Very good	Very good	Very good	Very good	Very good	Strongly diagree	Diagree	Strongly diagree	Diagree	Strongly diagree	Strongly diagree	Strongly diagree	Agree	Very much	Very much	Not much	Much	Very difficult	Strongly under control	Planned	Unconditional	Very likely	Very likely	Very likely	Likely	Strongly agree	Strongly agree	Agree	Strongly agree	Strongly agree
31	25	Muslim	Primary education	Married	House wife	Yes	Home	3	Yes	One times	Very bad	Useless	Pleasant	Boring	Agree	Agree	Strongly agree	Strongly agree	Strongly agree	Very good	Very good	Very good	Very good	Very good	Agree	Agree	Agree	Agree	Diagree	Diagree	Strongly diagree	Agree	Not much	Not much	Not much	Much	Difficult	Under control	Sudden	Conditional	Likely	Likely	Likely	Likely	Agree	Agree	Agree	Strongly agree	Strongly agree
32	28	Muslim	Primary education	Widowed	Merchant	Yes	Home	3	No	#NULL!	Very bad	Usefull	Pleasant	Boring	Agree	Agree	Agree	Strongly agree	Strongly agree	Very good	Very good	Very good	Good	Good	Diagree	Diagree	Diagree	Agree	Diagree	Strongly diagree	Strongly diagree	Agree	Not very much	Not very much	Much	Much	Difficult	Not under control	Sudden	Unconditional	Likely	Very likely	Very likely	Likely	Strongly agree	Disagree	Strongly agree	Strongly agree	Agree
33	33	Orthodox	Unable to read and write	Married	House wife	Yes	Home	8	No	#NULL!	Very bad	Usefull	Unpleasantl	Very boring	Disagree	Agree	Agree	Agree	Agree	Good	Very good	Very good	Very good	Very good	Strongly diagree	Strongly diagree	Strongly diagree	Agree	Strongly diagree	Strongly diagree	Strongly diagree	Agree	Not very much	Not very much	Not very much	Much	Easy	Not under control	Planned	Unconditional	Likely	Likely	Likely	Very likely	Strongly agree	Agree	Strongly agree	Agree	Agree
34	27	Muslim	Only read and write	Married	House wife	Yes	Home	3	No	#NULL!	Very bad	Useless	Unpleasantl	Very boring	Disagree	Disagree	Disagree	Disagree	Disagree	Good	Very good	Very good	Very good	Good	Strongly diagree	Strongly diagree	Strongly diagree	Diagree	Strongly diagree	Strongly diagree	Strongly diagree	Diagree	Not very much	Not very much	Not very much	Not much	Very difficult	Not under control	Very sudden	Unconditional	Very likely	Very likely	Likely	Likely	Agree	Strongly agree	Strongly agree	Agree	Strongly agree
35	30	Orthodox	Secondary education and above	Widowed	Merchant	Yes	Home	4	No	#NULL!	Very bad	Usefull	Pleasant	Boring	Strongly agree	Strongly agree	Strongly agree	Strongly agree	Strongly agree	Very good	Very good	Very good	Very good	Very good	Diagree	Diagree	Diagree	Diagree	Diagree	Diagree	Strongly diagree	Neutral	Not much	Not much	Not very much	Neutral	Difficult	Not under control	Planned	Unconditional	Likely	Very likely	Very likely	Very likely	Strongly agree	Agree	Strongly agree	Agree	Agree
36	30	Protestant	Only read and write	Married	Merchant	Yes	Home	5	No	#NULL!	Very bad	Usefull	Pleasant	Boring	Strongly agree	Strongly agree	Strongly agree	Agree	Agree	Good	Good	Good	Good	Good	Strongly diagree	Strongly diagree	Strongly diagree	Diagree	Diagree	Strongly diagree	Strongly diagree	Diagree	Not much	Not very much	Not very much	Not much	Difficult	Under control	Sudden	Unconditional	Likely	Likely	Very likely	Likely	Strongly agree	Agree	Strongly agree	Strongly disagree	Agree
37	25	Orthodox	Unable to read and write	Married	House wife	Yes	Health institution	3	Yes	One times	Very bad	Usefull	Pleasant	Boring	Agree	Agree	Agree	Agree	Agree	Good	Good	Good	Good	Very good	Diagree	Diagree	Diagree	Diagree	Agree	Agree	Agree	Agree	Not much	Not much	Not much	Not much	Very difficult	Not under control	Planned	Unconditional	Very likely	Very likely	Likely	Very likely	Strongly agree	Strongly agree	Strongly agree	Strongly agree	Agree
38	25	Orthodox	Only read and write	Widowed	House wife	Yes	Home	2	Yes	Three times	Dad	Useless	Unpleasantl	Boring	Disagree	Disagree	Disagree	Disagree	Disagree	Bad	Bad	Bad	Neutral	Good	Diagree	Diagree	Diagree	Diagree	Diagree	Agree	Agree	Agree	Not much	Not much	Much	Very much	Very difficult	Strongly under control	Very sudden	Very conditional	Very likely	Very likely	Likely	Very likely	Disagree	Agree	Strongly agree	Strongly agree	Strongly agree
39	33	Protestant	Secondary education and above	Married	Merchant	Yes	Home	7	Yes	Two times	Undecided	Undecided	Undecided	Boring	Strongly agree	Strongly agree	Strongly agree	Strongly agree	Strongly agree	Very good	Very good	Very good	Very good	Very good	Diagree	Neutral	Diagree	Agree	Agree	Strongly agree	Strongly agree	Strongly agree	Neutral	Neutral	Much	Much	Difficult	Not under control	Planned	Unconditional	Very likely	Very likely	Likely	Very likely	Strongly agree	Strongly agree	Disagree	Agree	Agree
40	21	Protestant	Only read and write	Married	Government employee	Yes	Health institution	2	Yes	Four times & above	Dad	Usefull	Unpleasantl	Boring	Agree	Agree	Agree	Agree	Agree	Good	Very good	Very good	Very good	Very good	Strongly diagree	Strongly diagree	Strongly diagree	Agree	Diagree	Strongly diagree	Strongly diagree	Agree	Not much	Not much	Not very much	Much	Difficult	Not under control	Planned	Very conditional	Likely	Likely	Likely	Likely	Strongly agree	Agree	Neutral	Strongly agree	Agree
41	29	Protestant	Unable to read and write	Married	House wife	Yes	Health institution	3	Yes	Three times	Very bad	Usefull	Pleasant	Boring	Agree	Agree	Strongly agree	Strongly agree	Agree	Good	Very good	Very good	Very good	Very good	Agree	Diagree	Neutral	Diagree	Strongly diagree	Strongly diagree	Neutral	Agree	Not much	Not very much	Neutral	Much	Difficult	Under control	Planned	Unconditional	Likely	Likely	Very unlikely	Very likely	Agree	Agree	Strongly agree	Strongly agree	Strongly agree
42	27	Orthodox	Unable to read and write	Married	House wife	Yes	Health institution	5	Yes	Three times	Very bad	Usefull	Unpleasantl	Very boring	Agree	Agree	Agree	Agree	Disagree	Good	Good	Good	Good	Good	Diagree	Strongly diagree	Strongly diagree	Agree	Diagree	Strongly diagree	Strongly diagree	Agree	Neutral	Not very much	Not very much	Not much	Difficult	Under control	Sudden	Unconditional	Likely	Likely	Likely	Likely	Disagree	Disagree	Disagree	Agree	Disagree
43	28	Muslim	Primary education	Married	Merchant	Yes	Health institution	3	No	#NULL!	Very bad	Usefull	Unpleasantl	Boring	Agree	Strongly agree	Strongly agree	Strongly agree	Strongly agree	Good	Good	Good	Very good	Good	Strongly diagree	Diagree	Strongly diagree	Strongly diagree	Diagree	Strongly diagree	Strongly diagree	Agree	Not much	Not very much	Not much	Very much	Easy	Under control	Planned	Very conditional	Unlikely	Likely	Likely	Ulikely	Disagree	Agree	Disagree	Disagree	Disagree
44	26	Protestant	Unable to read and write	Married	House wife	Yes	Health institution	2	Yes	Three times	Very bad	Usefull	Unpleasantl	Very boring	Agree	Agree	Agree	Agree	Agree	Good	Good	Good	Good	Bad	Diagree	Strongly diagree	Strongly diagree	Diagree	Diagree	Diagree	Diagree	Strongly diagree	Not very much	Not much	Not much	Not much	Easy	Not under control	Sudden	Unconditional	Very likely	Ulikely	Likely	Ulikely	Disagree	Agree	Strongly agree	Strongly agree	Agree
45	23	Protestant	Only read and write	Married	House wife	Yes	Health institution	3	Yes	Four times & above	Very bad	Usefull	Pleasant	Boring	Agree	Agree	Agree	Strongly agree	Agree	Good	Good	Good	Good	Good	Diagree	Strongly diagree	Strongly diagree	Strongly diagree	Diagree	Strongly diagree	Strongly diagree	Diagree	Not much	Not very much	Not very much	Much	Very difficult	Under control	Planned	Very conditional	Likely	Likely	Ulikely	Ulikely	Disagree	Disagree	Disagree	Agree	Neutral
46	25	Protestant	Only read and write	Married	House wife	Yes	Health institution	2	Yes	Four times & above	Very bad	Usefull	Unpleasantl	Very boring	Agree	Agree	Agree	Agree	Strongly agree	Good	Good	Good	Good	Good	Agree	Agree	Agree	Strongly agree	Strongly agree	Agree	Agree	Agree	Neutral	Much	Not much	Very much	Very easy	Not under control	Planned	Very unconditional	Likely	Ulikely	Ulikely	Ulikely	Agree	Disagree	Strongly disagree	Strongly disagree	Strongly agree
47	19	Protestant	Only read and write	Married	House wife	No	#NULL!	1	Yes	Three times	Good	Very usefull	Very pleasant	Interesting	Strongly agree	Strongly agree	Strongly agree	Strongly agree	Strongly agree	Very good	Very good	Good	Very good	Very good	Diagree	Diagree	Neutral	Agree	Diagree	Strongly diagree	Neutral	Agree	Not much	Not much	Not much	Much	Easy	Not under control	Planned	Unconditional	Unlikely	Very unlikely	Neutral	Ulikely	Disagree	Neutral	Neutral	Agree	Disagree
48	34	Protestant	Only read and write	Married	House wife	Yes	Home	7	No	#NULL!	Very bad	Useless	Unpleasantl	Very boring	Disagree	Neutral	Neutral	Disagree	Disagree	Very good	Very good	Very good	Very good	Very good	Strongly diagree	Strongly diagree	Strongly diagree	Diagree	Strongly diagree	Strongly diagree	Strongly diagree	Diagree	Not much	Not very much	Not very much	Not much	Very difficult	Under control	Planned	Conditional	Unlikely	Ulikely	Very unlikely	Ulikely	Agree	Agree	Strongly agree	Strongly agree	Agree
49	30	Muslim	Only read and write	Married	House wife	Yes	Health institution	4	Yes	Two times	Very good	Very usefull	Very pleasant	Interesting	Strongly agree	Strongly agree	Strongly agree	Strongly agree	Strongly agree	Very good	Very good	Very good	Very good	Very good	Agree	Strongly agree	Strongly agree	Strongly agree	Strongly agree	Strongly agree	Agree	Strongly agree	Neutral	Very much	Much	Very much	Easy	Not under control	Very planned	Very unconditional	Likely	Likely	Likely	Likely	Agree	Agree	Disagree	Disagree	Agree
50	19	Protestant	Primary education	Married	Merchant	No	#NULL!	1	Yes	One times	Very bad	Usefull	Pleasant	Undecided	Agree	Agree	Agree	Strongly agree	Strongly agree	Good	Very good	Very good	Very good	Very good	Agree	Agree	Agree	Agree	Agree	Agree	Agree	Agree	Very much	Not much	Not much	Much	Difficult	Not under control	Planned	Unconditional	Unlikely	Ulikely	Neutral	Very likely	Agree	Agree	Neutral	Disagree	Disagree
51	25	Orthodox	Secondary education and above	Married	Government employee	No	#NULL!	1	Yes	Two times	Very bad	Undecided	Very unpleasantl	Very boring	Disagree	Neutral	Strongly disagree	Agree	Agree	Good	Very good	Very good	Very good	Very good	Strongly diagree	Strongly diagree	Strongly diagree	Diagree	Strongly diagree	Diagree	Neutral	Agree	Not very much	Not much	Neutral	Very much	Very difficult	Strongly under control	Undecided	Undecided	Likely	Likely	Likely	Very unlikely	Disagree	Strongly disagree	Strongly disagree	Strongly disagree	Disagree
52	25	Protestant	Secondary education and above	Widowed	Government employee	No	#NULL!	1	Yes	Two times	Very bad	Usefull	Unpleasantl	Boring	Agree	Agree	Agree	Strongly agree	Strongly agree	Very good	Very good	Very good	Very good	Very good	Strongly diagree	Diagree	Neutral	Diagree	Diagree	Strongly diagree	Strongly diagree	Agree	Not much	Not much	Not very much	Much	Difficult	Under control	Sudden	Conditional	Likely	Ulikely	Very unlikely	Ulikely	Disagree	Disagree	Disagree	Disagree	Agree
53	18	Protestant	Primary education	Married	Government employee	No	#NULL!	1	No	#NULL!	Very bad	Undecided	Pleasant	Very boring	Disagree	Disagree	Strongly disagree	Strongly disagree	Disagree	Good	Good	Good	Good	Good	Strongly diagree	Strongly diagree	Strongly diagree	Diagree	Strongly diagree	Strongly diagree	Strongly diagree	Diagree	Not very much	Not very much	Not very much	Not much	Very difficult	Strongly under control	Sudden	Unconditional	Likely	Likely	Ulikely	Likely	Strongly agree	Agree	Strongly agree	Strongly agree	Agree
54	33	Orthodox	Unable to read and write	Widowed	House wife	Yes	Home	6	No	#NULL!	Very bad	Usefull	Unpleasantl	Boring	Disagree	Strongly disagree	Disagree	Strongly disagree	Disagree	Good	Very good	Good	Good	Very good	Strongly diagree	Diagree	Strongly diagree	Strongly diagree	Diagree	Strongly diagree	Strongly diagree	Diagree	Not very much	Not very much	Not much	Not much	Very difficult	Not under control	Sudden	Unconditional	Likely	Likely	Very likely	Very likely	Strongly agree	Disagree	Strongly disagree	Agree	Agree
55	22	Protestant	Unable to read and write	Married	House wife	Yes	Home	3	No	#NULL!	Very bad	Usefull	Unpleasantl	Very boring	Agree	Strongly agree	Agree	Agree	Strongly agree	Very good	Very good	Good	Very good	Very good	Diagree	Diagree	Diagree	Agree	Strongly diagree	Strongly diagree	Strongly diagree	Agree	Not much	Not much	Not very much	Much	Difficult	Not under control	Sudden	Very conditional	Likely	Likely	Very likely	Likely	Strongly agree	Strongly agree	Strongly agree	Agree	Agree
56	21	Protestant	Unable to read and write	Married	House wife	Yes	Health institution	2	Yes	Two times	Very bad	Usefull	Pleasant	Interesting	Agree	Strongly agree	Strongly agree	Agree	Agree	Very good	Very good	Good	Very good	Very good	Diagree	Diagree	Strongly diagree	Agree	Agree	Agree	Strongly diagree	Agree	Neutral	Neutral	Not much	Much	Difficult	Not under control	Sudden	Unconditional	Likely	Likely	Likely	Very likely	Agree	Agree	Agree	Strongly agree	Strongly agree
57	30	Orthodox	Primary education	Single	House wife	Yes	Health institution	5	No	#NULL!	Very bad	Usefull	Pleasant	Very boring	Agree	Strongly agree	Agree	Agree	Agree	Good	Very good	Good	Very good	Very good	Agree	Strongly agree	Diagree	Strongly diagree	Strongly diagree	Strongly diagree	Strongly diagree	Agree	Very much	Not much	Much	Much	Very easy	Strongly under control	Planned	Unconditional	Unlikely	Likely	Likely	Very likely	Agree	Agree	Strongly disagree	Agree	Agree
58	19	Orthodox	Secondary education and above	Married	House wife	No	#NULL!	1	Yes	Three times	Very good	Very usefull	Pleasant	Boring	Agree	Strongly agree	Agree	Strongly agree	Agree	Good	Very good	Very good	Very good	Very good	Diagree	Strongly diagree	Strongly diagree	Agree	Diagree	Strongly diagree	Strongly diagree	Agree	Very much	Not much	Much	Very much	Difficult	Not under control	Planned	Conditional	Very likely	Likely	Likely	Likely	Agree	Agree	Agree	Strongly agree	Agree
59	25	Orthodox	Only read and write	Married	House wife	Yes	Health institution	2	No	#NULL!	Very bad	Very useless	Unpleasantl	Very boring	Disagree	Disagree	Strongly disagree	Strongly disagree	Disagree	Bad	Bad	Bad	Bad	Bad	Diagree	Diagree	Diagree	Strongly diagree	Diagree	Strongly diagree	Diagree	Diagree	Not much	Not very much	Not very much	Not much	Very difficult	Strongly under control	Planned	Unconditional	Very likely	Very likely	Ulikely	Ulikely	Strongly agree	Agree	Agree	Agree	Disagree
60	28	Orthodox	Only read and write	Widowed	House wife	Yes	Home	4	No	#NULL!	Very bad	Very useless	Very unpleasantl	Very boring	Strongly agree	Strongly agree	Strongly agree	Strongly agree	Strongly agree	Very good	Very good	Very good	Very good	Very good	Agree	Diagree	Agree	Agree	Strongly agree	Strongly agree	Agree	Strongly agree	Very much	Very much	Very much	Very much	Difficult	Under control	Sudden	Unconditional	Very likely	Likely	Likely	Very likely	Strongly agree	Agree	Strongly agree	Strongly agree	Strongly agree
61	28	Protestant	Only read and write	Widowed	Merchant	Yes	Health institution	3	Yes	Two times	Very bad	Usefull	Very pleasant	Very boring	Agree	Agree	Agree	Agree	Strongly agree	Very good	Very good	Very good	Very good	Very good	Agree	Strongly agree	Strongly agree	Agree	Strongly diagree	Strongly diagree	Strongly diagree	Strongly diagree	Very much	Not much	Much	Much	Very difficult	Not under control	Very sudden	Undecided	Unlikely	Very likely	Likely	Likely	Strongly agree	Strongly disagree	Strongly disagree	Strongly disagree	Strongly agree
62	25	Protestant	Only read and write	Married	House wife	Yes	Home	3	Yes	Four times & above	Very bad	Usefull	Pleasant	Boring	Disagree	Disagree	Disagree	Disagree	Disagree	Good	Good	Good	Very good	Very good	Agree	Agree	Agree	Strongly agree	Strongly diagree	Strongly diagree	Strongly diagree	Agree	Not much	Not much	Not much	Much	Very easy	Strongly not under control	Planned	Undecided	Unlikely	Likely	Ulikely	Very unlikely	Strongly disagree	Disagree	Disagree	Strongly disagree	Disagree
63	21	Muslim	Primary education	Married	House wife	Yes	Home	2	No	#NULL!	Very bad	Usefull	Pleasant	Boring	Agree	Agree	Strongly agree	Strongly agree	Strongly agree	Very good	Very good	Very good	Very good	Very good	Agree	Strongly agree	Agree	Agree	Agree	Agree	Agree	Agree	Very much	Neutral	Much	Much	Easy	Not under control	Planned	Unconditional	Likely	Likely	Likely	Likely	Strongly agree	Agree	Strongly agree	Strongly agree	Strongly agree
64	18	Protestant	Only read and write	Married	House wife	No	#NULL!	1	Yes	Two times	Very bad	Undecided	Pleasant	Boring	Disagree	Disagree	Agree	Agree	Agree	Good	Good	Good	Good	Very good	Diagree	Strongly diagree	Strongly diagree	Agree	Diagree	Strongly diagree	Strongly diagree	Agree	Not much	Not very much	Not much	Very much	Difficult	Under control	Sudden	Conditional	Likely	Likely	Likely	Likely	Agree	Strongly agree	Strongly agree	Agree	Agree
65	28	Muslim	Primary education	Widowed	Merchant	Yes	Home	5	No	#NULL!	Very bad	Usefull	Pleasant	Very boring	Agree	Agree	Strongly agree	Agree	Strongly agree	Very good	Good	Very good	Good	Very good	Strongly agree	Strongly agree	Agree	Agree	Agree	Agree	Agree	Agree	Very much	Not much	Much	Very much	Very easy	Not under control	Planned	Very unconditional	Likely	Very likely	Likely	Likely	Strongly agree	Agree	Agree	Strongly agree	Agree
66	25	Protestant	Primary education	Married	Government employee	Yes	Home	2	Yes	Four times & above	Good	Usefull	Pleasant	Interesting	Agree	Agree	Agree	Agree	Strongly agree	Very good	Very good	Very good	Very good	Very good	Strongly diagree	Agree	Strongly diagree	Diagree	Diagree	Strongly diagree	Strongly diagree	Diagree	Not much	Not much	Not very much	Much	Difficult	Not under control	Sudden	Unconditional	Very likely	Very likely	Likely	Very likely	Strongly agree	Agree	Strongly agree	Strongly agree	Strongly agree
67	21	Protestant	Unable to read and write	Married	House wife	Yes	Health institution	3	Yes	Three times	Dad	Usefull	Unpleasantl	Very boring	Agree	Strongly agree	Agree	Agree	Agree	Very good	Very good	Very good	Very good	Very good	Diagree	Diagree	Diagree	Diagree	Diagree	Agree	Diagree	Agree	Not very much	Very much	Not much	Much	Difficult	Under control	Planned	Unconditional	Likely	Likely	Likely	Ulikely	Agree	Agree	Disagree	Disagree	Agree
68	20	Protestant	Unable to read and write	Married	House wife	Yes	Health institution	2	Yes	Two times	Dad	Usefull	Unpleasantl	Boring	Agree	Agree	Agree	Agree	Agree	Very good	Very good	Good	Very good	Very good	Agree	Agree	Agree	Agree	Diagree	Strongly diagree	Strongly diagree	Diagree	Very much	Not much	Not very much	Not much	Difficult	Under control	Very planned	Unconditional	Likely	Very likely	Very likely	Likely	Agree	Strongly agree	Agree	Agree	Strongly agree
69	22	Muslim	Primary education	Married	House wife	No	#NULL!	2	Yes	Two times	Dad	Useless	Pleasant	Boring	Strongly agree	Agree	Agree	Agree	Strongly agree	Very good	Good	Good	Good	Very good	Diagree	Strongly diagree	Diagree	Agree	Agree	Agree	Strongly agree	Strongly agree	Very much	Very much	Not very much	Very much	Easy	Strongly not under control	Sudden	Unconditional	Very likely	Very likely	Likely	Likely	Strongly agree	Agree	Agree	Agree	Agree
70	19	Orthodox	Only read and write	Married	Merchant	No	#NULL!	1	Yes	Two times	Dad	Useless	Unpleasantl	Very boring	Disagree	Disagree	Disagree	Disagree	Disagree	Bad	Bad	Bad	Bad	Bad	Strongly diagree	Neutral	Neutral	Agree	Neutral	Agree	Strongly diagree	Strongly agree	Not much	Not much	Not very much	Much	Difficult	Not under control	Planned	Unconditional	Likely	Very likely	Likely	Likely	Strongly agree	Disagree	Disagree	Disagree	Disagree
71	18	Protestant	Unable to read and write	Married	House wife	No	#NULL!	1	Yes	Three times	Good	Usefull	Pleasant	Very interesting	Agree	Agree	Strongly agree	Strongly agree	Agree	Good	Good	Very good	Good	Good	Diagree	Strongly diagree	Diagree	Strongly diagree	Agree	Agree	Strongly agree	Strongly agree	Very much	Neutral	Not very much	Much	Very difficult	Not under control	Planned	Unconditional	Unlikely	Very likely	Likely	Very likely	Strongly disagree	Strongly agree	Agree	Strongly agree	Strongly agree
72	19	Orthodox	Primary education	Married	House wife	Yes	Health institution	2	Yes	Three times	Very bad	Usefull	Unpleasantl	Boring	Disagree	Disagree	Disagree	Agree	Agree	Good	Very good	Very good	Very good	Very good	Strongly diagree	Strongly diagree	Strongly diagree	Strongly diagree	Diagree	Strongly diagree	Strongly diagree	Agree	Not very much	Not much	Not much	Much	Easy	Under control	Planned	Unconditional	Likely	Likely	Ulikely	Likely	Strongly disagree	Agree	Strongly agree	Agree	Agree
73	31	Orthodox	Only read and write	Married	House wife	Yes	Home	6	Yes	Four times & above	Very bad	Very useless	Very unpleasantl	Very boring	Strongly disagree	Disagree	Disagree	Disagree	Disagree	Good	Good	Good	Good	Good	Agree	Strongly diagree	Strongly diagree	Strongly diagree	Strongly diagree	Strongly diagree	Strongly diagree	Agree	Not very much	Not very much	Neutral	Much	Very difficult	Not under control	Planned	Conditional	Likely	Likely	Ulikely	Very likely	Agree	Strongly agree	Strongly agree	Agree	Agree
74	22	Protestant	Unable to read and write	Married	House wife	Yes	Home	4	No	#NULL!	Good	Usefull	Very pleasant	Boring	Disagree	Disagree	Agree	Disagree	Strongly disagree	Good	Very good	Very good	Very good	Very good	Agree	Strongly agree	Agree	Agree	Strongly agree	Strongly agree	Diagree	Agree	Not much	Not much	Not much	Not much	Undecided	Not under control	Undecided	Very unconditional	Very likely	Likely	Likely	Very likely	Agree	Agree	Strongly agree	Strongly agree	Strongly agree
75	33	Orthodox	Unable to read and write	Married	House wife	Yes	Home	7	No	#NULL!	Very bad	Usefull	Pleasant	Boring	Agree	Agree	Strongly agree	Strongly agree	Strongly agree	Good	Very good	Good	Very good	Very good	Agree	Agree	Agree	Strongly agree	Strongly agree	Agree	Agree	Strongly agree	Very much	Not much	Very much	Much	Very easy	Not under control	Sudden	Very unconditional	Likely	Very likely	Likely	Very likely	Agree	Strongly agree	Agree	Strongly agree	Strongly disagree
76	22	Protestant	Unable to read and write	Married	House wife	Yes	Health institution	2	Yes	Four times & above	Good	Usefull	Pleasant	Boring	Strongly agree	Strongly agree	Strongly agree	Strongly agree	Strongly agree	Very good	Very good	Very good	Very good	Very good	Strongly diagree	Strongly diagree	Strongly diagree	Diagree	Diagree	Strongly diagree	Strongly diagree	Agree	Not very much	Not very much	Not much	Not much	Easy	Not under control	Planned	Very unconditional	Very likely	Very likely	Likely	Very likely	Strongly agree	Strongly agree	Agree	Strongly agree	Strongly agree
77	25	Orthodox	Unable to read and write	Single	Government employee	No	#NULL!	1	No	#NULL!	Very bad	Useless	Pleasant	Very boring	Agree	Disagree	Strongly agree	Disagree	Disagree	Neutral	Bad	Bad	Bad	Bad	Agree	Diagree	Strongly agree	Strongly agree	Strongly agree	Agree	Agree	Agree	Very much	Not much	Much	Very much	Difficult	Not under control	Sudden	Unconditional	Likely	Likely	Likely	Likely	Strongly agree	Agree	Agree	Neutral	Agree
78	25	Muslim	Only read and write	Single	Merchant	No	#NULL!	1	No	#NULL!	Very bad	Very useless	Very unpleasantl	Very boring	Disagree	Disagree	Disagree	Disagree	Disagree	Good	Good	Good	Good	Good	Diagree	Agree	Diagree	Diagree	Diagree	Diagree	Diagree	Agree	Very much	Not much	Not much	Very much	Easy	Not under control	Sudden	Unconditional	Very likely	Very likely	Likely	Likely	Strongly agree	Strongly agree	Agree	Agree	Disagree
79	39	Protestant	Primary education	Married	House wife	Yes	Health institution	4	No	#NULL!	Good	Very usefull	Undecided	Very boring	Strongly agree	Strongly agree	Agree	Strongly agree	Agree	Very good	Very good	Good	Very good	Very good	Agree	Agree	Agree	Agree	Agree	Agree	Agree	Strongly agree	Not much	Neutral	Neutral	Not much	Difficult	Under control	Planned	Unconditional	Very likely	Very likely	Likely	Very likely	Strongly agree	Strongly agree	Strongly agree	Agree	Strongly disagree
80	24	Muslim	Unable to read and write	Married	Merchant	Yes	Health institution	3	Yes	Three times	Very bad	Usefull	Unpleasantl	Boring	Strongly agree	Strongly agree	Strongly agree	Strongly agree	Strongly agree	Very good	Very good	Very good	Very good	Very good	Strongly diagree	Strongly diagree	Strongly diagree	Agree	Diagree	Strongly diagree	Strongly diagree	Diagree	Not much	Not much	Not much	Much	Difficult	Not under control	Sudden	Unconditional	Unlikely	Ulikely	Ulikely	Ulikely	Agree	Agree	Agree	Agree	Agree
81	28	Protestant	Unable to read and write	Married	House wife	Yes	Home	4	No	#NULL!	Good	Usefull	Very pleasant	Boring	Disagree	Disagree	Disagree	Strongly disagree	Strongly disagree	Good	Good	Very good	Very good	Very good	Strongly agree	Strongly agree	Strongly agree	Strongly agree	Strongly agree	Agree	Agree	Agree	Very much	Much	Very much	Very much	Very easy	Not under control	Very planned	Very unconditional	Very unlikely	Very unlikely	Ulikely	Likely	Disagree	Neutral	Agree	Agree	Disagree
82	32	Orthodox	Unable to read and write	Married	House wife	Yes	Health institution	6	Yes	Three times	Very bad	Usefull	Pleasant	Very boring	Disagree	Disagree	Strongly agree	Strongly agree	Disagree	Good	Very good	Good	Good	Good	Agree	Strongly agree	Agree	Agree	Agree	Agree	Agree	Agree	Very much	Not much	Much	Very much	Very difficult	Strongly under control	Very planned	Very unconditional	Very likely	Very likely	Very likely	Likely	Disagree	Strongly agree	Agree	Strongly agree	Strongly agree
83	22	Orthodox	Only read and write	Married	House wife	Yes	Health institution	2	No	#NULL!	Very bad	Usefull	Unpleasantl	Very boring	Agree	Strongly agree	Strongly agree	Strongly agree	Disagree	Good	Very good	Good	Very good	Good	Strongly agree	Agree	Agree	Agree	Agree	Strongly agree	Agree	Neutral	Much	Much	Much	Much	Easy	Not under control	Sudden	Unconditional	Likely	Likely	Likely	Likely	Strongly agree	Agree	Agree	Strongly agree	Strongly agree
84	30	Orthodox	Only read and write	Married	Government employee	Yes	Health institution	4	No	#NULL!	Dad	Usefull	Pleasant	Boring	Agree	Strongly agree	Agree	Strongly agree	Strongly agree	Very good	Very good	Very good	Very good	Good	Strongly diagree	Strongly diagree	Strongly diagree	Diagree	Diagree	Strongly diagree	Strongly diagree	Agree	Not much	Not much	Not very much	Much	Difficult	Not under control	Planned	Conditional	Likely	Likely	Likely	Likely	Agree	Strongly agree	Agree	Agree	Strongly agree
85	32	Orthodox	Unable to read and write	Married	House wife	Yes	Health institution	4	No	#NULL!	Very bad	Usefull	Pleasant	Interesting	Agree	Agree	Disagree	Agree	Agree	Good	Very good	Good	Good	1	Diagree	Diagree	Neutral	Diagree	Strongly diagree	Strongly diagree	Agree	Diagree	Not much	Not very much	Much	Very much	Very difficult	Not under control	Planned	Conditional	Likely	Very likely	Very likely	Very likely	Strongly agree	Strongly agree	Agree	Strongly agree	Agree
86	27	Protestant	Unable to read and write	Single	House wife	Yes	Health institution	2	Yes	One times	Good	Usefull	Pleasant	Interesting	Agree	Strongly agree	Strongly agree	Agree	Strongly agree	Good	Very good	Good	Good	Very good	Diagree	Diagree	Diagree	Agree	Diagree	Diagree	Diagree	Strongly agree	Not much	Not much	Not much	Very much	Difficult	Not under control	Planned	Conditional	Likely	Likely	Likely	Likely	Agree	Agree	Agree	Agree	Strongly agree
87	29	Orthodox	Secondary education and above	Married	House wife	Yes	Home	1	No	#NULL!	Dad	Useless	Undecided	Boring	Agree	Agree	Strongly agree	Strongly agree	Agree	Very bad	Very good	Very good	Good	Good	Agree	Agree	Agree	Strongly agree	Agree	Agree	Agree	Strongly agree	Not much	Not much	Neutral	Much	Undecided	Under control	Undecided	Unconditional	Very likely	Likely	Likely	Very likely	Strongly agree	Agree	Agree	Strongly agree	Agree
88	25	Protestant	Only read and write	Married	Merchant	Yes	Home	3	No	#NULL!	Very good	Very usefull	Very pleasant	Very interesting	Agree	Agree	Agree	Agree	Agree	Good	Very good	Good	Very good	Bad	Agree	Agree	Strongly agree	Agree	Agree	Agree	Agree	Strongly agree	Neutral	Neutral	Not much	Much	Very easy	Strongly not under control	Very planned	Unconditional	Unlikely	Ulikely	Ulikely	Ulikely	Disagree	Agree	Agree	Disagree	Strongly agree
89	24	Protestant	Unable to read and write	Married	House wife	Yes	Health institution	3	Yes	Three times	Good	Very usefull	Very pleasant	Undecided	Strongly agree	Strongly agree	Agree	Agree	Agree	Very good	Very good	Good	Very good	Very good	Agree	Agree	Strongly agree	Agree	Agree	Agree	Agree	Agree	Neutral	Not very much	Neutral	Much	Very easy	Not under control	Very planned	Unconditional	Unlikely	Ulikely	Ulikely	Ulikely	Disagree	Disagree	Disagree	Disagree	Agree
90	28	Orthodox	Primary education	Married	Merchant	Yes	Health institution	2	Yes	Three times	Very good	Very usefull	Pleasant	Interesting	Agree	Strongly agree	Agree	Agree	Strongly agree	Very good	Good	Very good	Good	Very good	Agree	Agree	Agree	Strongly agree	Agree	Strongly agree	Diagree	Strongly agree	Not much	Neutral	Not very much	Very much	Difficult	Not under control	Very planned	Unconditional	Likely	Ulikely	Ulikely	Ulikely	Disagree	Disagree	Agree	Disagree	Agree
91	26	Protestant	Secondary education and above	Married	Government employee	Yes	Health institution	4	Yes	Three times	Good	Usefull	Very pleasant	Interesting	Agree	Agree	Strongly agree	Strongly agree	Agree	Very good	Very good	Good	Very good	Very good	Agree	Strongly agree	Agree	Strongly agree	Agree	Agree	Strongly agree	Strongly agree	Neutral	Very much	Much	Much	Difficult	Not under control	Very planned	Very unconditional	Unlikely	Likely	Very unlikely	Ulikely	Disagree	Disagree	Agree	Agree	Strongly agree
92	29	Protestant	Unable to read and write	Married	Merchant	Yes	Home	5	Yes	Four times & above	Very good	Very usefull	Pleasant	Interesting	Agree	Strongly agree	Agree	Agree	Strongly agree	Very good	Very good	Good	Very good	Good	Strongly diagree	Agree	Agree	Agree	Strongly agree	Agree	Agree	Strongly agree	Neutral	Very much	Much	Much	Very easy	Not under control	Planned	Very unconditional	Likely	Ulikely	Ulikely	Ulikely	Disagree	Disagree	Disagree	Disagree	Agree
93	25	Orthodox	Primary education	Married	House wife	Yes	Health institution	2	Yes	Three times	Good	Undecided	Very pleasant	Very interesting	Agree	Agree	Strongly agree	Agree	Strongly agree	Good	Good	Good	Good	Very good	Neutral	Agree	Strongly agree	Agree	Diagree	Agree	Diagree	Agree	Neutral	Neutral	Neutral	Very much	Easy	Not under control	Very planned	Undecided	Likely	Very likely	Ulikely	Ulikely	Disagree	Agree	Strongly agree	Strongly agree	Agree
94	32	Protestant	Only read and write	Married	House wife	Yes	Health institution	3	Yes	Two times	Good	Usefull	Pleasant	Interesting	Agree	Agree	Strongly agree	Strongly agree	Strongly agree	Very good	Very good	Good	Very good	Very good	Diagree	Strongly diagree	Strongly diagree	Agree	Diagree	Agree	Strongly diagree	Agree	Not much	Not much	Not much	Much	Difficult	Not under control	Planned	Unconditional	Likely	Likely	Very likely	Likely	Agree	Agree	Agree	Strongly agree	Strongly agree
95	35	Orthodox	Secondary education and above	Married	Government employee	Yes	Health institution	7	Yes	Three times	Dad	Undecided	Pleasant	Interesting	Agree	Strongly agree	Agree	Strongly agree	Strongly agree	Good	Very good	Very good	Good	Very good	Strongly diagree	Diagree	Diagree	Strongly diagree	Diagree	Agree	Strongly diagree	Neutral	Not much	Neutral	Not much	Not much	Easy	Undecided	Undecided	Conditional	Very likely	Very likely	Likely	Likely	Strongly agree	Strongly agree	Agree	Agree	Agree
96	25	Protestant	Secondary education and above	Married	Merchant	Yes	Home	3	No	#NULL!	Dad	Usefull	Pleasant	Boring	Strongly agree	Strongly agree	Agree	Agree	Strongly agree	Very good	Good	Very good	Very good	Very good	Diagree	Diagree	Diagree	Agree	Diagree	Strongly diagree	Strongly diagree	Agree	Not much	Neutral	Not much	Very much	Difficult	Not under control	Planned	Conditional	Likely	Likely	Likely	Likely	Agree	Strongly agree	Strongly agree	Agree	Strongly agree
97	32	Protestant	Secondary education and above	Widowed	House wife	Yes	Health institution	6	Yes	Three times	Dad	Usefull	Undecided	Interesting	Agree	Agree	Strongly agree	Strongly agree	Agree	Good	Very good	Good	Good	Good	Strongly agree	Agree	Agree	Strongly agree	Agree	Agree	Strongly agree	Strongly agree	Very much	Not much	Very much	Much	Very easy	Not under control	Undecided	Very conditional	Unlikely	Likely	Very likely	Likely	Agree	Agree	Strongly agree	Agree	Strongly agree
98	22	Protestant	Only read and write	Married	Government employee	No	#NULL!	1	No	#NULL!	Very bad	Usefull	Unpleasantl	Boring	Agree	Agree	Agree	Agree	Agree	Good	Very good	Very good	Very good	Very good	Strongly diagree	Strongly diagree	Strongly diagree	Agree	Diagree	Agree	Diagree	Agree	Not much	Neutral	Not much	Much	Difficult	Not under control	Planned	Conditional	Likely	Very likely	Likely	Very likely	Strongly agree	Strongly agree	Strongly agree	Strongly agree	Agree
99	26	Protestant	Primary education	Married	House wife	Yes	Home	5	Yes	Four times & above	Dad	Undecided	Pleasant	Interesting	Agree	Agree	Agree	Strongly agree	Agree	Very good	Good	Very good	Good	Good	Strongly agree	Strongly agree	Strongly agree	Agree	Agree	Agree	Strongly agree	Agree	Very much	Much	Neutral	Very much	Difficult	Undecided	Sudden	Undecided	Likely	Very likely	Likely	Likely	Agree	Agree	Strongly agree	Agree	Agree
100	26	Orthodox	Unable to read and write	Married	House wife	Yes	Home	3	Yes	Two times	Dad	Usefull	Unpleasantl	Very boring	Agree	Agree	Agree	Agree	Strongly agree	Good	Good	Good	Good	Very good	Strongly diagree	Strongly diagree	Diagree	Agree	Diagree	Diagree	Strongly diagree	Agree	Not much	Not much	Not much	Much	Difficult	Not under control	Planned	Unconditional	Likely	Likely	Likely	Very likely	Strongly agree	Strongly agree	Disagree	Strongly agree	Strongly agree
101	30	Protestant	Primary education	Widowed	House wife	Yes	Health institution	4	Yes	Four times & above	Good	Undecided	Unpleasantl	Undecided	Agree	Agree	Agree	Agree	Strongly agree	Good	Very good	Very good	Very good	Good	Agree	Agree	Agree	Agree	Strongly agree	Strongly agree	Agree	Agree	Very much	Not much	Much	Much	Difficult	Undecided	Planned	Conditional	Very likely	Likely	Ulikely	Likely	Agree	Agree	Disagree	Strongly agree	Neutral
102	28	Protestant	Only read and write	Married	House wife	Yes	Home	3	Yes	Two times	Dad	Usefull	Pleasant	Boring	Agree	Agree	Strongly agree	Strongly agree	Strongly agree	Very good	Very good	Good	Very good	Very good	Diagree	Diagree	Diagree	Agree	Diagree	Agree	Diagree	Agree	Not much	Neutral	Not much	Much	Difficult	Not under control	Planned	Conditional	Unlikely	Likely	Likely	Very likely	Strongly agree	Agree	Disagree	Agree	Strongly agree
103	35	Protestant	Secondary education and above	Married	House wife	Yes	Home	5	Yes	One times	Dad	Undecided	Pleasant	Very boring	Strongly agree	Agree	Agree	Strongly agree	Strongly agree	Very good	Good	Good	Very good	Very good	Strongly agree	Agree	Agree	Strongly agree	Agree	Strongly agree	Agree	Agree	Very much	Not much	Neutral	Not very much	Easy	Not under control	Planned	Very unconditional	Unlikely	Very likely	Very likely	Very unlikely	Strongly agree	Agree	Agree	Strongly agree	Strongly agree
104	22	Protestant	Unable to read and write	Married	House wife	No	#NULL!	1	Yes	One times	Dad	Useless	Unpleasantl	Boring	Disagree	Disagree	Disagree	Disagree	Disagree	Good	Good	Good	Good	Good	Strongly diagree	Strongly diagree	Strongly diagree	Strongly diagree	Strongly diagree	Strongly diagree	Strongly diagree	Neutral	Not very much	Not very much	Not very much	Neutral	Very difficult	Strongly under control	Sudden	Conditional	Very likely	Likely	Very likely	Very likely	Agree	Strongly agree	Strongly agree	Strongly agree	Neutral
105	25	Protestant	Only read and write	Married	House wife	Yes	Health institution	3	Yes	One times	Good	Usefull	Pleasant	Interesting	Agree	Agree	Agree	Agree	Agree	Good	Good	Very good	Very good	Very good	Strongly diagree	Strongly diagree	Strongly diagree	Neutral	Diagree	Diagree	Strongly diagree	Neutral	Not much	Not much	Not very much	Neutral	Difficult	Not under control	Planned	Conditional	Very likely	Very likely	Very likely	Very likely	Strongly agree	Strongly agree	Strongly agree	Agree	Agree
106	27	Protestant	Only read and write	Married	House wife	Yes	Home	4	No	#NULL!	Dad	Usefull	Unpleasantl	Boring	Agree	Agree	Agree	Agree	Agree	Good	Good	Good	Good	Very good	Strongly diagree	Strongly diagree	Strongly diagree	Agree	Diagree	Agree	Strongly diagree	Neutral	Not much	Very much	Not very much	Neutral	Difficult	Under control	Sudden	Conditional	Likely	Very likely	Likely	Very likely	Strongly agree	Strongly agree	Strongly agree	Strongly agree	Strongly agree
107	20	Protestant	Secondary education and above	Married	Merchant	No	#NULL!	1	Yes	Three times	Good	Usefull	Pleasant	Boring	Strongly agree	Strongly agree	Strongly agree	Strongly agree	Strongly agree	Very good	Very good	Very good	Very good	Very good	Diagree	Diagree	Diagree	Agree	Diagree	Agree	Diagree	Agree	Not much	Neutral	Not much	Much	Easy	Not under control	Planned	Unconditional	Likely	Likely	Likely	Ulikely	Agree	Strongly agree	Neutral	Neutral	Disagree
108	20	Protestant	Secondary education and above	Married	Government employee	No	#NULL!	1	Yes	Two times	Good	Usefull	Pleasant	Undecided	Agree	Agree	Agree	Strongly agree	Strongly agree	Very good	Very good	Very good	Very good	Very good	Diagree	Diagree	Diagree	Agree	Agree	Diagree	Diagree	Agree	Not much	Not much	Not much	Much	Easy	Not under control	Planned	Unconditional	Unlikely	Likely	Neutral	Ulikely	Disagree	Strongly disagree	Agree	Disagree	Disagree
109	36	Protestant	Unable to read and write	Married	House wife	Yes	Home	6	No	#NULL!	Dad	Usefull	Unpleasantl	Boring	Agree	Agree	Agree	Agree	Agree	Good	Very good	Very good	Good	Very good	Strongly diagree	Strongly diagree	Strongly diagree	Neutral	Strongly diagree	Strongly diagree	Strongly diagree	Neutral	Not very much	Not very much	Not very much	Neutral	Very difficult	Strongly not under control	Very sudden	Very conditional	Very likely	Very likely	Very likely	Very likely	Strongly agree	Strongly agree	Strongly agree	Strongly agree	Neutral
110	22	Muslim	Primary education	Married	Merchant	No	#NULL!	1	No	#NULL!	Good	Usefull	Pleasant	Interesting	Strongly agree	Strongly agree	Strongly agree	Strongly agree	Strongly agree	Very good	Very good	Very good	Very good	Very good	Diagree	Strongly diagree	Strongly diagree	Agree	Diagree	Strongly diagree	Strongly diagree	Agree	Not much	Not much	Not much	Much	Undecided	Not under control	Planned	Very unconditional	Very likely	Likely	Very likely	Very likely	Strongly agree	Neutral	Strongly agree	Disagree	Strongly disagree
111	23	Muslim	Only read and write	Married	Merchant	Yes	Home	3	No	#NULL!	Good	Usefull	Pleasant	Undecided	Agree	Agree	Agree	Strongly agree	Strongly agree	Good	Very good	Very good	Very good	Very good	Diagree	Agree	Agree	Agree	Diagree	Diagree	Strongly diagree	Strongly diagree	Not much	Not much	Not very much	Much	Difficult	Not under control	Planned	Unconditional	Likely	Likely	Likely	Very likely	Agree	Strongly agree	Strongly agree	Agree	Strongly agree
112	35	Protestant	Primary education	Married	House wife	Yes	Home	7	No	#NULL!	Dad	Undecided	Unpleasantl	Boring	Disagree	Agree	Neutral	Neutral	Agree	Good	Good	Neutral	Neutral	Neutral	Strongly diagree	Strongly diagree	Strongly diagree	Neutral	Diagree	Strongly diagree	Strongly diagree	Neutral	Not much	Not much	Not much	Neutral	Difficult	Under control	Undecided	Conditional	Likely	Likely	Very likely	Very likely	Agree	Strongly agree	Strongly agree	Strongly agree	Neutral
113	22	Orthodox	Unable to read and write	Married	House wife	No	#NULL!	1	Yes	One times	Dad	Undecided	Undecided	Boring	Disagree	Disagree	Disagree	Disagree	Disagree	Neutral	Neutral	Neutral	Good	Good	Diagree	Strongly diagree	Strongly diagree	Neutral	Strongly diagree	Strongly diagree	Strongly diagree	Neutral	Not much	Not much	Not very much	Very much	Very difficult	Undecided	Planned	Very conditional	Neutral	Neutral	Likely	Neutral	Agree	Strongly disagree	Strongly disagree	Strongly agree	Neutral
114	29	Protestant	Only read and write	Widowed	House wife	Yes	Home	4	No	#NULL!	Very bad	Usefull	Undecided	Very boring	Disagree	Disagree	Disagree	Disagree	Disagree	Good	Good	Good	Good	Good	Strongly diagree	Strongly diagree	Strongly diagree	Diagree	Diagree	Strongly diagree	Strongly diagree	Neutral	Not much	Not much	Neutral	Not very much	Very difficult	Strongly under control	Very sudden	Unconditional	Likely	Likely	Very likely	Very likely	Strongly agree	Agree	Agree	Neutral	Neutral
115	32	Protestant	Secondary education and above	Widowed	Government employee	Yes	Home	3	No	#NULL!	Good	Usefull	Very pleasant	Undecided	Strongly agree	Strongly agree	Agree	Strongly agree	Strongly agree	Very good	Very good	Very good	Very good	Very good	Diagree	Agree	Agree	Strongly agree	Agree	Diagree	Strongly diagree	Agree	Not much	Neutral	Not very much	Much	Easy	Not under control	Very planned	Very unconditional	Likely	Likely	Ulikely	Ulikely	Agree	Strongly agree	Disagree	Agree	Strongly agree
116	28	Protestant	Only read and write	Widowed	House wife	Yes	Health institution	3	No	#NULL!	Good	Undecided	Unpleasantl	Boring	Agree	Agree	Strongly agree	Strongly agree	Strongly agree	Very good	Very good	Very good	Very good	Good	Diagree	Diagree	Diagree	Agree	Agree	Agree	Diagree	Agree	Neutral	Neutral	Not much	Neutral	Easy	Not under control	Planned	Conditional	Unlikely	Very likely	Likely	Likely	Agree	Agree	Agree	Agree	Strongly agree
117	26	Orthodox	Unable to read and write	Married	House wife	Yes	Home	2	No	#NULL!	Dad	Usefull	Unpleasantl	Boring	Agree	Agree	Agree	Strongly agree	Strongly agree	Good	Very good	Good	Very good	Very good	Strongly diagree	Diagree	Diagree	Agree	Diagree	Agree	Diagree	Agree	Not much	Neutral	Not much	Much	Difficult	Not under control	Undecided	Undecided	Very likely	Very likely	Likely	Likely	Agree	Neutral	Strongly agree	Agree	Agree
118	32	Protestant	Unable to read and write	Married	House wife	Yes	Home	6	Yes	Two times	Undecided	Usefull	Pleasant	Boring	Agree	Agree	Agree	Agree	Strongly agree	Very good	Very good	Very good	Very good	Very good	Agree	Strongly agree	Agree	Strongly agree	Agree	Agree	Strongly diagree	Agree	Very much	Neutral	Much	Very much	Very easy	Not under control	Planned	Very unconditional	Neutral	Neutral	Likely	Neutral	Agree	Agree	Neutral	Neutral	Agree
119	26	Protestant	Unable to read and write	Married	House wife	Yes	Home	2	Yes	Two times	Undecided	Usefull	Pleasant	Interesting	Agree	Agree	Neutral	Neutral	Agree	Good	Very good	Very good	Very good	Very good	Agree	Agree	Agree	Agree	Agree	Agree	Neutral	Agree	Neutral	Neutral	Neutral	Much	Very difficult	Strongly under control	Very sudden	Very conditional	Unlikely	Ulikely	Ulikely	Ulikely	Disagree	Agree	Agree	Agree	Agree
122	21	Protestant	Primary education	Married	House wife	Yes	Health institution	2	Yes	Three times	Dad	Usefull	Pleasant	Very boring	Agree	Agree	Strongly agree	Strongly agree	Agree	Good	Very good	Very good	Very good	Very good	Diagree	Diagree	Strongly diagree	Strongly diagree	Diagree	Diagree	Strongly diagree	Diagree	Not much	Not much	Much	Much	Difficult	Not under control	Planned	Conditional	Neutral	Likely	Neutral	Neutral	Neutral	Disagree	Neutral	Neutral	Neutral
121	33	Protestant	Primary education	Married	Merchant	Yes	Health institution	4	No	#NULL!	Very bad	Usefull	Unpleasantl	Boring	Agree	Agree	Agree	Strongly agree	Strongly agree	Good	Very good	Good	Very good	Very good	Agree	Agree	Agree	Agree	Diagree	Agree	Neutral	Agree	Neutral	Very much	Not much	Much	Difficult	Not under control	Sudden	Conditional	Very likely	Likely	Likely	Very likely	Strongly agree	Agree	Neutral	Neutral	Disagree
122	22	Protestant	Primary education	Married	House wife	Yes	Home	2	No	#NULL!	Very bad	Undecided	Unpleasantl	Boring	Agree	Neutral	Agree	Agree	Agree	Good	Good	Good	Good	Good	Diagree	Diagree	Strongly diagree	Strongly diagree	Strongly diagree	Diagree	Strongly diagree	Diagree	Not very much	Not much	Not very much	Much	Very difficult	Under control	Planned	Very conditional	Likely	Very likely	Likely	Very likely	Strongly agree	Agree	Disagree	Disagree	Disagree
123	31	Protestant	Only read and write	Married	House wife	Yes	Health institution	6	No	#NULL!	Good	Usefull	Pleasant	Boring	Agree	Strongly agree	Agree	Agree	Agree	Good	Good	Good	Good	Good	Strongly diagree	Diagree	Strongly diagree	Diagree	Strongly diagree	Strongly diagree	Strongly diagree	Agree	Not very much	Not very much	Not much	Not much	Very difficult	Under control	Sudden	Conditional	Unlikely	Likely	Very likely	Neutral	Disagree	Agree	Disagree	Disagree	Disagree
124	22	Protestant	Unable to read and write	Married	House wife	Yes	Home	5	Yes	One times	Very good	Usefull	Very pleasant	Interesting	Agree	Agree	Agree	Agree	Agree	Good	Very good	Good	Very good	Very good	Agree	Agree	Agree	Agree	Neutral	Agree	Agree	Strongly agree	Neutral	Neutral	Much	Very much	Easy	Not under control	Planned	Unconditional	Very unlikely	Very likely	Very unlikely	Likely	Agree	Strongly disagree	Agree	Agree	Agree
125	25	Protestant	Primary education	Married	House wife	Yes	Home	7	Yes	One times	Very good	Very usefull	Very pleasant	Very interesting	Strongly agree	Strongly agree	Agree	Strongly agree	Agree	Very good	Very good	Very good	Very good	Very good	Neutral	Agree	Agree	Agree	Agree	Agree	Agree	Agree	Not much	Much	Much	Much	Easy	Not under control	Planned	Unconditional	Neutral	Very likely	Very unlikely	Likely	Agree	Strongly disagree	Agree	Strongly agree	Agree
126	29	Protestant	Unable to read and write	Married	House wife	Yes	Health institution	5	Yes	Four times & above	Good	Very usefull	Very pleasant	Interesting	Agree	Agree	Agree	Strongly agree	Strongly agree	Very good	Very good	Very good	Very good	Very good	Agree	Agree	Agree	Agree	Agree	Agree	Agree	Strongly agree	Neutral	Neutral	Much	Much	Easy	Strongly not under control	Very planned	Unconditional	Very unlikely	Very unlikely	Very unlikely	Very unlikely	Strongly disagree	Agree	Agree	Agree	Agree
127	23	Protestant	Secondary education and above	Married	Government employee	No	#NULL!	1	Yes	One times	Very good	Very usefull	Very pleasant	Very interesting	Strongly agree	Strongly agree	Strongly agree	Strongly agree	Strongly agree	Very good	Very good	Very good	Very good	Very good	Agree	Agree	Strongly agree	Strongly agree	Strongly agree	Strongly agree	Strongly agree	Strongly agree	Neutral	Not much	Much	Very much	Very easy	Strongly not under control	Very planned	Very unconditional	Likely	Very unlikely	Very unlikely	Very unlikely	Agree	Disagree	Agree	Strongly disagree	Strongly agree
128	26	Protestant	Primary education	Married	House wife	Yes	Health institution	2	Yes	Three times	Good	Very usefull	Very pleasant	Very interesting	Strongly agree	Agree	Agree	Agree	Agree	Good	Very good	Good	Very good	Very good	Agree	Agree	Agree	Strongly agree	Agree	Agree	Agree	Strongly agree	Very much	Very much	Very much	Much	Very easy	Not under control	Very planned	Unconditional	Very unlikely	Very unlikely	Very unlikely	Very unlikely	Disagree	Neutral	Disagree	Strongly disagree	Agree
129	25	Protestant	Unable to read and write	Married	House wife	Yes	Health institution	2	No	#NULL!	Very good	Very usefull	Very pleasant	Interesting	Strongly agree	Agree	Agree	Agree	Agree	Good	Good	Very good	Good	Very good	Agree	Agree	Neutral	Strongly agree	Diagree	Agree	Agree	Strongly agree	Neutral	Neutral	Neutral	Very much	Easy	Not under control	Planned	Undecided	Very unlikely	Very likely	Very unlikely	Likely	Agree	Disagree	Neutral	Neutral	Strongly agree
130	23	Protestant	Primary education	Married	House wife	No	#NULL!	1	Yes	Two times	Good	Usefull	Pleasant	Interesting	Agree	Agree	Agree	Agree	Agree	Good	Very good	Good	Very good	Very good	Agree	Agree	Agree	Agree	Agree	Agree	Agree	Agree	Neutral	Neutral	Much	Much	Easy	Not under control	Planned	Unconditional	Very unlikely	Very unlikely	Very unlikely	Very unlikely	Strongly disagree	Strongly disagree	Strongly disagree	Strongly agree	Agree
131	27	Orthodox	Secondary education and above	Married	Government employee	Yes	Health institution	2	Yes	Two times	Very good	Very usefull	Very pleasant	Very interesting	Strongly agree	Strongly agree	Strongly agree	Strongly agree	Strongly agree	Very good	Very good	Very good	Very good	Very good	Strongly diagree	Diagree	Strongly diagree	Diagree	Strongly agree	Agree	Strongly diagree	Strongly agree	Very much	Much	Neutral	Very much	Very easy	Strongly not under control	Very planned	Very unconditional	Very unlikely	Very unlikely	Very unlikely	Very unlikely	Strongly disagree	Strongly disagree	Strongly disagree	Strongly disagree	Strongly agree
132	27	Protestant	Primary education	Married	House wife	Yes	Health institution	4	Yes	Four times & above	Very good	Usefull	Pleasant	Very interesting	Agree	Agree	Agree	Agree	Agree	Very good	Very good	Good	Good	Good	Agree	Agree	Agree	Agree	Agree	Agree	Agree	Agree	Very much	Neutral	Much	Very much	Easy	Not under control	Planned	Unconditional	Very unlikely	Very unlikely	Very unlikely	Likely	Strongly agree	Strongly disagree	Agree	Agree	Agree
133	30	Orthodox	Only read and write	Married	House wife	Yes	Health institution	7	Yes	Four times & above	Very good	Usefull	Pleasant	Interesting	Agree	Agree	Agree	Agree	Agree	Good	Good	Good	Very good	Very good	Agree	Agree	Agree	Agree	Agree	Agree	Agree	Strongly agree	Neutral	Neutral	Much	Very much	Undecided	Not under control	Planned	Unconditional	Very unlikely	Likely	Very unlikely	Very unlikely	Strongly disagree	Agree	Strongly disagree	Strongly disagree	Strongly agree
134	29	Protestant	Unable to read and write	Married	House wife	Yes	Health institution	4	Yes	Three times	Good	Usefull	Pleasant	Very interesting	Agree	Agree	Agree	Agree	Agree	Very good	Very good	Very good	Very good	Very good	Agree	Agree	Agree	Agree	Agree	Agree	Agree	Strongly agree	Neutral	Neutral	Much	Very much	Difficult	Not under control	Planned	Unconditional	Very unlikely	Neutral	Ulikely	Very likely	Strongly disagree	Agree	Agree	Agree	Agree
135	22	Protestant	Secondary education and above	Married	Government employee	No	#NULL!	1	Yes	Four times & above	Very good	Very usefull	Very pleasant	Very interesting	Strongly agree	Strongly agree	Strongly agree	Strongly agree	Strongly agree	Very good	Very good	Very good	Very good	Very good	Diagree	Neutral	Diagree	Agree	Diagree	Agree	Diagree	Strongly agree	Very much	Very much	Neutral	Very much	Very easy	Strongly not under control	Very planned	Very unconditional	Very unlikely	Very unlikely	Very unlikely	Very unlikely	Strongly disagree	Strongly disagree	Strongly disagree	Strongly disagree	Neutral
136	28	Protestant	Unable to read and write	Married	House wife	Yes	Health institution	5	Yes	Four times & above	Good	Usefull	Pleasant	Interesting	Strongly agree	Agree	Agree	Agree	Agree	Good	Good	Good	Good	Good	Agree	Agree	Agree	Agree	Agree	Agree	Agree	Strongly agree	Neutral	Neutral	Much	Very much	Easy	Not under control	Planned	Unconditional	Very unlikely	Likely	Very unlikely	Likely	Strongly disagree	Strongly disagree	Strongly disagree	Strongly disagree	Agree
137	27	Protestant	Only read and write	Married	House wife	Yes	Health institution	6	Yes	Three times	Good	Usefull	Pleasant	Interesting	Agree	Agree	Agree	Agree	Agree	Good	Good	Good	Very good	Very good	Agree	Agree	Agree	Agree	Agree	Agree	Agree	Agree	Neutral	Neutral	Much	Much	Easy	Not under control	Planned	Unconditional	Very unlikely	Very unlikely	Very unlikely	Very unlikely	Strongly disagree	Strongly disagree	Strongly disagree	Strongly disagree	Agree
138	32	Orthodox	Secondary education and above	Married	Government employee	Yes	Home	3	Yes	Two times	Very bad	Usefull	Unpleasantl	Boring	Strongly agree	Strongly agree	Strongly agree	Strongly agree	Strongly agree	Very good	Very good	Very good	Very good	Very good	Strongly diagree	Neutral	Neutral	Agree	Diagree	Diagree	Strongly diagree	Neutral	Not much	Not much	Not very much	Neutral	Very difficult	Under control	Planned	Unconditional	Very likely	Very likely	Very likely	Ulikely	Disagree	Neutral	Disagree	Disagree	Agree
139	22	Orthodox	Only read and write	Married	House wife	Yes	Home	3	Yes	Three times	Very bad	Usefull	Very unpleasantl	Very boring	Agree	Agree	Strongly agree	Agree	Agree	Good	Very good	Good	Very good	Very good	Strongly diagree	Strongly diagree	Strongly diagree	Neutral	Strongly diagree	Strongly diagree	Strongly diagree	Agree	Not very much	Not very much	Not much	Much	Difficult	Under control	Very planned	Conditional	Likely	Likely	Ulikely	Very likely	Agree	Agree	Agree	Strongly agree	Agree
140	23	Muslim	Only read and write	Married	Merchant	Yes	Health institution	3	No	#NULL!	Very bad	Useless	Unpleasantl	Boring	Agree	Agree	Agree	Agree	Strongly agree	Good	Very good	Very good	Very good	Very good	Diagree	Diagree	Diagree	Agree	Neutral	Diagree	Strongly diagree	Neutral	Not much	Not very much	Not very much	Neutral	Difficult	Not under control	Planned	Unconditional	Unlikely	Very likely	Likely	Likely	Agree	Agree	Agree	Agree	Agree
141	24	Protestant	Only read and write	Married	House wife	Yes	Home	3	No	#NULL!	Very bad	Useless	Unpleasantl	Very boring	Agree	Agree	Strongly agree	Strongly agree	Strongly agree	Good	Very good	Very good	Very good	Very good	Agree	Strongly agree	Strongly agree	Agree	Agree	Agree	Strongly agree	Strongly agree	Very much	Very much	Much	Very much	Very easy	Strongly not under control	Very planned	Very unconditional	Very likely	Very likely	Very likely	Very likely	Strongly agree	Disagree	Disagree	Disagree	Strongly agree
142	18	Protestant	Primary education	Married	House wife	No	#NULL!	1	Yes	Three times	Very bad	Usefull	Pleasant	Interesting	Disagree	Disagree	Neutral	Disagree	Disagree	Good	Good	Good	Good	Good	Diagree	Diagree	Diagree	Agree	Strongly diagree	Strongly diagree	Strongly diagree	Agree	Not much	Not much	Not much	Neutral	Very difficult	Strongly not under control	Very planned	Conditional	Likely	Likely	Ulikely	Ulikely	Disagree	Agree	Disagree	Disagree	Agree
143	23	Protestant	Primary education	Widowed	House wife	Yes	Home	3	No	#NULL!	Very bad	Usefull	Pleasant	Boring	Neutral	Neutral	Agree	Strongly agree	Strongly agree	Very good	Very good	Very good	Very good	Very good	Strongly diagree	Neutral	Neutral	Agree	Strongly diagree	Strongly diagree	Strongly diagree	Agree	Not very much	Not very much	Much	Very much	Difficult	Strongly not under control	Very planned	Very unconditional	Likely	Very likely	Likely	Very likely	Strongly agree	Agree	Strongly agree	Strongly agree	Agree
144	27	Orthodox	Primary education	Widowed	House wife	Yes	Home	4	Yes	Three times	Good	Usefull	Pleasant	Interesting	Agree	Strongly agree	Strongly agree	Agree	Agree	Very good	Very good	Very good	Very good	Very good	Strongly diagree	Diagree	Neutral	Agree	Diagree	Diagree	Strongly diagree	Neutral	Not very much	Not very much	Not very much	Neutral	Very difficult	Strongly not under control	Sudden	Conditional	Very likely	Very likely	Very likely	Very likely	Agree	Agree	Strongly agree	Strongly agree	Agree
145	25	Muslim	Primary education	Married	House wife	Yes	Health institution	3	Yes	Four times & above	Very bad	Usefull	Pleasant	Boring	Agree	Agree	Agree	Agree	Agree	Very good	Very good	Very good	Very good	Very good	Diagree	Diagree	Diagree	Agree	Diagree	Strongly diagree	Strongly diagree	Agree	Not very much	Not very much	Much	Not much	Difficult	Strongly not under control	Very planned	Very unconditional	Very likely	Very likely	Very likely	Likely	Agree	Disagree	Strongly agree	Neutral	Neutral
146	18	Orthodox	Primary education	Married	House wife	Yes	Health institution	2	No	#NULL!	Very bad	Undecided	Pleasant	Interesting	Agree	Agree	Agree	Agree	Agree	Good	Very good	Good	Very good	Very good	Diagree	Diagree	Diagree	Agree	Diagree	Strongly diagree	Strongly diagree	Agree	Not much	Not much	Not much	Much	Difficult	Under control	Sudden	Conditional	Likely	Very likely	Likely	Very likely	Agree	Agree	Strongly agree	Strongly agree	Strongly agree
147	28	Protestant	Primary education	Married	House wife	Yes	Home	3	Yes	Three times	Very bad	Usefull	Pleasant	Interesting	Agree	Agree	Strongly agree	Strongly agree	Strongly agree	Very good	Very good	Very good	Very good	Very good	Diagree	Strongly diagree	Diagree	Agree	Agree	Agree	Strongly diagree	Agree	Neutral	Not much	Not very much	Much	Difficult	Strongly under control	Sudden	Conditional	Likely	Very likely	Very likely	Very likely	Agree	Agree	Strongly agree	Strongly agree	Disagree
148	32	Orthodox	Primary education	Married	House wife	Yes	Home	4	Yes	Three times	Very bad	Useless	Unpleasantl	Boring	Agree	Agree	Agree	Agree	Agree	Good	Very good	Very good	Very good	Very good	Strongly diagree	Strongly diagree	Strongly diagree	Strongly diagree	Diagree	Diagree	Strongly diagree	Agree	Not much	Not much	Not very much	Much	Very difficult	Strongly under control	Sudden	Very conditional	Very likely	Very likely	Ulikely	Very likely	Agree	Agree	Neutral	Strongly agree	Neutral
149	29	Protestant	Secondary education and above	Married	Government employee	Yes	Health institution	2	Yes	Two times	Very bad	Usefull	Pleasant	Boring	Strongly agree	Strongly agree	Strongly agree	Strongly agree	Strongly agree	Very good	Very good	Very good	Very good	Very good	Neutral	Neutral	Neutral	Agree	Diagree	Agree	Strongly diagree	Agree	Not much	Neutral	Not very much	Much	Difficult	Under control	Very planned	Very unconditional	Unlikely	Very likely	Ulikely	Ulikely	Disagree	Agree	Disagree	Disagree	Strongly agree
150	30	Protestant	Primary education	Married	Merchant	Yes	Health institution	6	Yes	Two times	Good	Usefull	Pleasant	Interesting	Strongly agree	Strongly agree	Strongly agree	Strongly agree	Strongly agree	Very good	Very good	Very good	Very good	Very good	Neutral	Neutral	Neutral	Agree	Diagree	Agree	Strongly diagree	Agree	Not much	Neutral	Not very much	Much	Difficult	Strongly not under control	Very planned	Very unconditional	Unlikely	Ulikely	Likely	Very likely	Disagree	Disagree	Strongly disagree	Strongly agree	Agree
151	21	Orthodox	Only read and write	Married	Merchant	Yes	Home	3	Yes	Three times	Very bad	Usefull	Pleasant	Boring	Strongly agree	Agree	Agree	Neutral	Disagree	Good	Very good	Good	Good	Very good	Diagree	Diagree	Strongly diagree	Neutral	Strongly diagree	Strongly diagree	Strongly diagree	Diagree	Not much	Not much	Not much	Not much	Easy	Not under control	Sudden	Unconditional	Unlikely	Ulikely	Neutral	Ulikely	Disagree	Agree	Strongly agree	Agree	Disagree
152	35	Protestant	Secondary education and above	Married	Government employee	Yes	Health institution	2	No	#NULL!	Good	Useless	Very unpleasantl	Very interesting	Agree	Strongly agree	Agree	Agree	Strongly agree	Very good	Very good	Very good	Very good	Good	Diagree	Diagree	Diagree	Diagree	Strongly diagree	Strongly diagree	Strongly diagree	Agree	Not much	Not very much	Not very much	Much	Difficult	Under control	Very planned	Unconditional	Very likely	Very likely	Ulikely	Very unlikely	Agree	Agree	Neutral	Neutral	Strongly agree
152	32	Protestant	Primary education	Married	House wife	No	#NULL!	4	No	#NULL!	Very bad	Useless	Pleasant	Very boring	Agree	Agree	Agree	Agree	Agree	Good	Very good	Very good	Good	Very good	Agree	Agree	Strongly agree	Agree	Agree	Agree	Neutral	Strongly diagree	Very much	Not much	Much	Much	Easy	Strongly under control	Very sudden	Unconditional	Likely	Likely	Likely	Likely	Strongly agree	Agree	Agree	Agree	Agree
154	30	Protestant	Primary education	Married	Merchant	Yes	Home	3	No	#NULL!	Very bad	Useless	Unpleasantl	Boring	Strongly agree	Agree	Agree	Agree	Strongly agree	Very good	Very good	Very good	Very good	Very good	Diagree	Agree	Neutral	Neutral	Diagree	Diagree	Strongly diagree	Agree	Neutral	Not much	Not much	Not much	Easy	Under control	Planned	Very conditional	Unlikely	Very likely	Ulikely	Likely	Agree	Agree	Strongly agree	Agree	Agree
155	33	Protestant	Primary education	Married	House wife	Yes	Home	4	Yes	Three times	Very bad	Undecided	Unpleasantl	Very boring	Disagree	Neutral	Neutral	Neutral	Agree	Good	Neutral	Good	Very good	Very good	Strongly diagree	Strongly diagree	Strongly diagree	Diagree	Strongly diagree	Strongly diagree	Strongly diagree	Diagree	Not much	Not very much	Not very much	Not much	Undecided	Undecided	Planned	Unconditional	Very likely	Very likely	Likely	Neutral	Agree	Agree	Neutral	Neutral	Agree
156	25	Protestant	Primary education	Widowed	Government employee	Yes	Home	2	No	#NULL!	Very bad	Usefull	Unpleasantl	Very boring	Disagree	Disagree	Neutral	Neutral	Agree	Good	Very good	Good	Very good	Very good	Diagree	Strongly diagree	Strongly diagree	Diagree	Strongly diagree	Diagree	Strongly diagree	Diagree	Much	Neutral	Neutral	Not much	Difficult	Under control	Very sudden	Conditional	Unlikely	Likely	Likely	Ulikely	Strongly agree	Agree	Disagree	Disagree	Disagree
157	24	Protestant	Only read and write	Married	House wife	Yes	Home	3	No	#NULL!	Very bad	Usefull	Unpleasantl	Boring	Agree	Agree	Agree	Strongly agree	Agree	Good	Good	Very good	Very good	Very good	Strongly diagree	Strongly diagree	Strongly diagree	Diagree	Strongly diagree	Strongly diagree	Strongly diagree	Diagree	Not much	Not very much	Not very much	Not much	Difficult	Undecided	Planned	Conditional	Likely	Very likely	Ulikely	Very likely	Strongly agree	Disagree	Disagree	Disagree	Strongly agree
158	18	Orthodox	Only read and write	Married	House wife	Yes	Home	2	No	#NULL!	Very bad	Usefull	Undecided	Very boring	Disagree	Strongly disagree	Disagree	Disagree	Neutral	Good	Very good	Good	Good	Good	Strongly diagree	Strongly diagree	Strongly diagree	Diagree	Strongly diagree	Strongly diagree	Strongly diagree	Diagree	Not much	Not very much	Not very much	Not much	Difficult	Under control	Planned	Unconditional	Very likely	Very likely	Very likely	Likely	Strongly agree	Agree	Strongly agree	Agree	Disagree
159	33	Protestant	Only read and write	Married	House wife	Yes	Home	3	Yes	Four times & above	Dad	Usefull	Unpleasantl	Very boring	Strongly agree	Agree	Agree	Strongly agree	Strongly agree	Very good	Very good	Very good	Very good	Very good	Agree	Strongly agree	Strongly agree	Agree	Strongly agree	Strongly agree	Strongly agree	Strongly agree	Very much	Very much	Very much	Very much	Very easy	Strongly not under control	Very planned	Very unconditional	Likely	Ulikely	Very unlikely	Very likely	Strongly agree	Agree	Strongly agree	Strongly agree	Strongly agree
160	22	Orthodox	Primary education	Married	House wife	No	#NULL!	1	No	#NULL!	Dad	Usefull	Unpleasantl	Boring	Agree	Strongly agree	Agree	Agree	Strongly agree	Good	Very good	Very good	Very good	Very good	Strongly agree	Agree	Agree	Strongly agree	Strongly diagree	Strongly agree	Agree	Strongly agree	Very much	Neutral	Much	Very much	Very easy	Under control	Planned	Unconditional	Likely	Very likely	Neutral	Very likely	Strongly agree	Strongly agree	Agree	Agree	Agree
161	19	Protestant	Primary education	Married	Merchant	Yes	Home	2	No	#NULL!	Good	Usefull	Pleasant	Interesting	Agree	Strongly agree	Agree	Agree	Agree	Good	Good	Good	Good	Very good	Agree	Agree	Agree	Agree	Strongly agree	Agree	Agree	Agree	Very much	Very much	Much	Much	Easy	Under control	Planned	Very unconditional	Very likely	Neutral	Very likely	Very likely	Strongly agree	Agree	Agree	Agree	Strongly agree
162	27	Protestant	Primary education	Married	Merchant	Yes	Home	3	No	#NULL!	Very bad	Undecided	Unpleasantl	Boring	Disagree	Disagree	Agree	Neutral	Disagree	Good	Good	Bad	Very good	Very good	Diagree	Diagree	Agree	Diagree	Diagree	Agree	Diagree	Agree	Not much	Much	Not very much	Much	Difficult	Not under control	Sudden	Unconditional	Likely	Very likely	Likely	Likely	Agree	Agree	Agree	Agree	Agree
163	21	Protestant	Primary education	Married	House wife	Yes	Health institution	2	No	#NULL!	Very bad	Usefull	Unpleasantl	Very boring	Agree	Agree	Agree	Strongly agree	Agree	Good	Very good	Very good	Very good	Very good	Agree	Agree	Agree	Agree	Strongly diagree	Diagree	Diagree	Strongly diagree	Neutral	Not much	Much	Very much	Difficult	Not under control	Planned	Very conditional	Likely	Likely	Neutral	Very likely	Agree	Strongly agree	Strongly agree	Agree	Strongly agree
164	36	Protestant	Unable to read and write	Married	House wife	Yes	Home	8	No	#NULL!	Very bad	Useless	Undecided	Very boring	Strongly agree	Agree	Agree	Agree	Disagree	Good	Good	Good	Good	Very good	Agree	Agree	Agree	Agree	Strongly agree	Agree	Strongly agree	Strongly agree	Very much	Very much	Very much	Very much	Easy	Not under control	Planned	Conditional	Unlikely	Likely	Ulikely	Ulikely	Agree	Agree	Agree	Strongly agree	Agree
165	35	Protestant	Unable to read and write	Married	House wife	Yes	Home	7	No	#NULL!	Very bad	Usefull	Unpleasantl	Very boring	Disagree	Disagree	Disagree	Neutral	Disagree	Good	Good	Good	Good	Good	Strongly diagree	Diagree	Strongly diagree	Strongly diagree	Diagree	Strongly diagree	Strongly diagree	Agree	Neutral	Not much	Not much	Much	Very difficult	Not under control	Sudden	Very conditional	Likely	Likely	Ulikely	Likely	Strongly agree	Agree	Strongly agree	Agree	Agree
166	33	Protestant	Primary education	Married	House wife	Yes	Health institution	5	Yes	Three times	Very bad	Usefull	Unpleasantl	Very boring	Disagree	Neutral	Agree	Agree	Agree	Good	Good	Good	Very good	Very good	Diagree	Diagree	Strongly diagree	Diagree	Strongly diagree	Diagree	Strongly diagree	Agree	Very much	Not much	Not much	Not much	Very difficult	Strongly under control	Sudden	Conditional	Likely	Very likely	Very likely	Very likely	Agree	Agree	Strongly agree	Strongly agree	Agree
167	25	Protestant	Only read and write	Married	House wife	Yes	Health institution	3	No	#NULL!	Very bad	Very useless	Very unpleasantl	Very boring	Neutral	Disagree	Disagree	Agree	Agree	Very good	Very good	Very good	Very good	Very good	Strongly diagree	Diagree	Strongly diagree	Diagree	Strongly diagree	Strongly diagree	Strongly diagree	Diagree	Not very much	Not much	Not very much	Not very much	Difficult	Under control	Planned	Conditional	Likely	Very likely	Very likely	Very likely	Strongly agree	Strongly agree	Strongly agree	Agree	Agree
168	26	Protestant	Secondary education and above	Widowed	Government employee	Yes	Health institution	2	Yes	Three times	Good	Very usefull	Unpleasantl	Very boring	Strongly agree	Agree	Strongly agree	Agree	Agree	Good	Very good	Very good	Very good	Very good	Strongly diagree	Strongly diagree	Strongly diagree	Agree	Strongly diagree	Strongly diagree	Strongly diagree	Agree	Not very much	Not very much	Not very much	Not much	Very difficult	Not under control	Planned	Unconditional	Very unlikely	Very unlikely	Ulikely	Ulikely	Disagree	Agree	Agree	Agree	Agree
169	18	Protestant	Secondary education and above	Married	Merchant	No	#NULL!	1	Yes	Four times & above	Dad	Usefull	Unpleasantl	Very boring	Strongly disagree	Disagree	Agree	Agree	Agree	Very good	Very good	Very good	Very good	Very good	Agree	Agree	Agree	Strongly agree	Agree	Agree	Neutral	Neutral	Neutral	Neutral	Not much	Not much	Difficult	Not under control	Planned	Very conditional	Likely	Likely	Likely	Very likely	Strongly agree	Agree	Agree	Strongly agree	Agree
170	17	Protestant	Primary education	Married	House wife	No	#NULL!	1	Yes	Two times	Dad	Usefull	Unpleasantl	Boring	Strongly agree	Agree	Agree	Strongly agree	Strongly agree	Very bad	Very good	Good	Very good	Very good	Agree	Strongly agree	Strongly agree	Agree	Strongly agree	Strongly diagree	Agree	Agree	Neutral	Very much	Much	Very much	Very easy	Not under control	Undecided	Conditional	Very likely	Likely	Ulikely	Very likely	Agree	Strongly agree	Strongly disagree	Agree	Strongly agree
171	27	Protestant	Only read and write	Married	Merchant	Yes	Health institution	3	Yes	Three times	Good	Very usefull	Very pleasant	Very interesting	Strongly agree	Strongly agree	Agree	Strongly agree	Strongly agree	Very good	Very good	Good	Very good	Very good	Agree	Strongly agree	Strongly agree	Agree	Agree	Strongly agree	Agree	Agree	Not very much	Not very much	Much	Very much	Very difficult	Not under control	Sudden	Unconditional	Very likely	Likely	Ulikely	Very likely	Strongly agree	Strongly agree	Agree	Strongly agree	Agree
172	25	Protestant	Secondary education and above	Married	Government employee	No	#NULL!	1	Yes	Four times & above	Good	Very usefull	Very pleasant	Boring	Strongly agree	Agree	Strongly agree	Strongly agree	Strongly agree	Good	Very good	Very good	Very good	Very good	Agree	Agree	Agree	Agree	Agree	Agree	Agree	Agree	Neutral	Very much	Much	Much	Difficult	Under control	Undecided	Unconditional	Likely	Likely	Very likely	Very likely	Agree	Agree	Strongly agree	Strongly disagree	Strongly disagree
173	28	Orthodox	Unable to read and write	Married	House wife	Yes	Health institution	3	Yes	One times	Dad	Useless	Very unpleasantl	Very boring	Agree	Agree	Agree	Strongly agree	Agree	Very good	Very good	Very good	Very good	Very good	Agree	Strongly diagree	Agree	Agree	Agree	Agree	Agree	Strongly agree	Very much	Not very much	Much	Much	Very difficult	Under control	Planned	Conditional	Likely	Likely	Ulikely	Very unlikely	Strongly disagree	Strongly agree	Strongly agree	Strongly agree	Agree
174	30	Orthodox	Unable to read and write	Married	House wife	Yes	Health institution	4	Yes	Two times	Good	Usefull	Pleasant	Interesting	Strongly agree	Agree	Agree	Agree	Strongly agree	Very good	Very good	Very good	Very good	Very good	Strongly agree	Agree	Agree	Strongly agree	Agree	Agree	Agree	Strongly agree	Very much	Neutral	Not much	Very much	Undecided	Under control	Sudden	Undecided	Very likely	Very likely	Very likely	Very likely	Agree	Strongly agree	Strongly agree	Strongly agree	Agree
175	26	Orthodox	Unable to read and write	Married	Government employee	Yes	Health institution	4	Yes	Three times	Dad	Very usefull	Pleasant	Interesting	Strongly agree	Strongly agree	Strongly agree	Strongly agree	Strongly agree	Very good	Good	Very good	Good	Very good	Agree	Agree	Strongly agree	Agree	Strongly agree	Agree	Agree	Strongly agree	Very much	Much	Much	Much	Difficult	Not under control	Undecided	Conditional	Very likely	Very likely	Likely	Very likely	Strongly agree	Agree	Disagree	Strongly agree	Agree
176	30	Orthodox	Unable to read and write	Married	House wife	Yes	Health institution	4	Yes	Three times	Good	Very usefull	Pleasant	Very interesting	Agree	Agree	Agree	Agree	Strongly agree	Good	Very good	Very good	Very good	Very good	Diagree	Neutral	Agree	Agree	Agree	Agree	Agree	Strongly agree	Very much	Neutral	Very much	Much	Difficult	Undecided	Sudden	Undecided	Likely	Very likely	Likely	Very likely	Agree	Agree	Agree	Agree	Strongly agree
177	16	Protestant	Only read and write	Married	House wife	No	#NULL!	1	Yes	Four times & above	Dad	Usefull	Undecided	Boring	Agree	Strongly agree	Neutral	Agree	Neutral	Good	Very good	Good	Very good	Very good	Strongly diagree	Diagree	Diagree	Neutral	Diagree	Agree	Strongly diagree	Agree	Neutral	Not much	Not very much	Much	Difficult	Not under control	Very planned	Unconditional	Very likely	Very likely	Ulikely	Ulikely	Disagree	Strongly agree	Strongly agree	Disagree	Disagree
178	19	Protestant	Unable to read and write	Married	House wife	No	#NULL!	1	Yes	Three times	Dad	Usefull	Unpleasantl	Boring	Agree	Strongly agree	Agree	Strongly agree	Agree	Good	Good	Good	Good	Good	Strongly diagree	Neutral	Diagree	Neutral	Neutral	Diagree	Strongly diagree	Neutral	Not much	Neutral	Not very much	Much	Very difficult	Under control	Planned	Undecided	Unlikely	Likely	Ulikely	Ulikely	Agree	Strongly agree	Agree	Strongly agree	Disagree
179	20	Protestant	Only read and write	Married	House wife	Yes	Health institution	4	Yes	Three times	Dad	Usefull	Unpleasantl	Boring	Strongly agree	Strongly agree	Strongly agree	Strongly agree	Strongly agree	Very good	Very good	Very good	Very good	Very good	Neutral	Diagree	Agree	Strongly agree	Agree	Agree	Strongly agree	Agree	Much	Very much	Neutral	Much	Very easy	Under control	Undecided	Conditional	Very unlikely	Very likely	Likely	Very likely	Strongly agree	Agree	Strongly agree	Disagree	Agree
180	28	Protestant	Primary education	Married	House wife	Yes	Health institution	2	Yes	One times	Good	Very usefull	Very pleasant	Very interesting	Strongly agree	Strongly agree	Strongly agree	Strongly agree	Strongly agree	Good	Very good	Good	Very good	Very good	Diagree	Strongly agree	Agree	Agree	Agree	Strongly agree	Agree	Strongly agree	Very much	Neutral	Not very much	Very much	Difficult	Undecided	Planned	Conditional	Very likely	Likely	Ulikely	Very likely	Strongly agree	Strongly disagree	Strongly disagree	Strongly agree	Agree
181	24	Protestant	Primary education	Married	House wife	Yes	Health institution	3	No	#NULL!	Dad	Usefull	Very pleasant	Boring	Agree	Strongly agree	Agree	Strongly agree	Agree	Very good	Very good	Very good	Very good	Very good	Strongly diagree	Neutral	Neutral	Agree	Agree	Agree	Diagree	Agree	Much	Very much	Not much	Much	Easy	Under control	Planned	Conditional	Likely	Very likely	Very unlikely	Ulikely	Strongly agree	Strongly agree	Disagree	Agree	Disagree
182	31	Protestant	Unable to read and write	Married	House wife	Yes	Health institution	5	No	#NULL!	Good	Undecided	Unpleasantl	Interesting	Disagree	Agree	Neutral	Disagree	Agree	Good	Good	Good	Good	Good	Strongly diagree	Diagree	Strongly diagree	Agree	Agree	Agree	Agree	Strongly agree	Not much	Much	Not much	Very much	Easy	Strongly not under control	Undecided	Conditional	Unlikely	Likely	Likely	Very unlikely	Strongly disagree	Strongly agree	Strongly disagree	Agree	Strongly agree
183	17	Orthodox	Primary education	Married	House wife	No	#NULL!	1	No	#NULL!	Very bad	Useless	Very unpleasantl	Very boring	Agree	Strongly agree	Strongly agree	Agree	Strongly agree	Very good	Very good	Very good	Very good	Very good	Diagree	Diagree	Diagree	Neutral	Neutral	Neutral	Strongly diagree	Agree	Not much	Much	Not much	Very much	Difficult	Not under control	Very planned	Unconditional	Likely	Very likely	Ulikely	Likely	Strongly agree	Strongly agree	Strongly agree	Disagree	Agree
184	26	Orthodox	Unable to read and write	Married	House wife	Yes	Health institution	4	No	#NULL!	Good	Usefull	Pleasant	Interesting	Disagree	Disagree	Agree	Strongly agree	Agree	Good	Good	Good	Good	Good	Agree	Agree	Agree	Agree	Diagree	Agree	Agree	Strongly agree	Not much	Not much	Not much	Very much	Difficult	Not under control	Sudden	Very conditional	Likely	Very likely	Very unlikely	Very unlikely	Agree	Strongly agree	Disagree	Disagree	Agree
185	39	Muslim	Only read and write	Married	House wife	Yes	Health institution	8	Yes	Four times & above	Dad	Usefull	Unpleasantl	Boring	Strongly agree	Strongly agree	Strongly agree	Strongly agree	Strongly agree	Very good	Very good	Very good	Very good	Very good	Strongly diagree	Diagree	Diagree	Neutral	Strongly diagree	Strongly diagree	Strongly diagree	Neutral	Neutral	Not much	Not much	Much	Difficult	Not under control	Planned	Unconditional	Very likely	Very likely	Very likely	Very likely	Strongly agree	Strongly agree	Disagree	Agree	Disagree
186	41	Protestant	Unable to read and write	Married	House wife	Yes	Health institution	7	Yes	One times	Good	Usefull	Pleasant	Interesting	Strongly agree	Strongly agree	Strongly agree	Strongly agree	Strongly agree	Very good	Very good	Very good	Very good	Very good	Strongly diagree	Diagree	Diagree	Neutral	Neutral	Agree	Diagree	Strongly agree	Not much	Not much	Not very much	Very much	Very difficult	Strongly under control	Very sudden	Very conditional	Very likely	Very likely	Very unlikely	Ulikely	Agree	Strongly agree	Strongly disagree	Disagree	Strongly disagree
187	18	Protestant	Primary education	Married	House wife	Yes	Health institution	1	Yes	Two times	Good	Usefull	Pleasant	Interesting	Disagree	Disagree	Agree	Strongly agree	Agree	Good	Good	Good	Good	Good	Strongly diagree	Diagree	Neutral	Agree	Diagree	Diagree	Strongly diagree	Strongly agree	Not much	Not much	Not much	Not much	Easy	Not under control	Planned	Unconditional	Unlikely	Very likely	Ulikely	Very likely	Agree	Agree	Disagree	Strongly agree	Strongly disagree
188	35	Protestant	Unable to read and write	Married	House wife	Yes	Health institution	5	No	#NULL!	Dad	Usefull	Pleasant	Interesting	Strongly agree	Strongly agree	Agree	Strongly agree	Agree	Very good	Good	Very good	Good	Very good	Strongly diagree	Strongly diagree	Strongly diagree	Diagree	Neutral	Neutral	Diagree	Diagree	Not much	Not very much	Not much	Not much	Easy	Not under control	Planned	Unconditional	Very likely	Very likely	Very likely	Very likely	Strongly agree	Strongly agree	Strongly agree	Strongly agree	Disagree
189	34	Orthodox	Unable to read and write	Married	House wife	Yes	Health institution	4	No	#NULL!	Dad	Usefull	Unpleasantl	Interesting	Agree	Agree	Agree	Agree	Agree	Very good	Very good	Very good	Very good	Very good	Agree	Agree	Agree	Strongly agree	Agree	Agree	Diagree	Agree	Much	Much	Not much	Much	Easy	Not under control	Planned	Unconditional	Unlikely	Likely	Ulikely	Very likely	Agree	Strongly agree	Disagree	Agree	Disagree
190	32	Orthodox	Only read and write	Married	House wife	Yes	Health institution	4	Yes	Four times & above	Dad	Very usefull	Very pleasant	Boring	Agree	Agree	Agree	Agree	Agree	Good	Good	Good	Good	Good	Diagree	Strongly diagree	Diagree	Neutral	Strongly diagree	Strongly diagree	Strongly diagree	Neutral	Not much	Not much	Not very much	Very much	Difficult	Under control	Planned	Very unconditional	Likely	Likely	Ulikely	Likely	Disagree	Agree	Agree	Agree	Disagree
191	23	Muslim	Primary education	Married	Merchant	No	#NULL!	1	Yes	Three times	Good	Usefull	Very pleasant	Very interesting	Strongly agree	Strongly agree	Strongly agree	Strongly agree	Strongly agree	Very good	Very good	Very good	Very good	Very good	Diagree	Strongly diagree	Neutral	Agree	Diagree	Diagree	Diagree	Diagree	Not very much	Not much	Not very much	Neutral	Difficult	Not under control	Planned	Conditional	Unlikely	Likely	Ulikely	Ulikely	Disagree	Strongly agree	Disagree	Disagree	Disagree
192	25	Orthodox	Unable to read and write	Married	House wife	No	#NULL!	1	Yes	Three times	Dad	Useless	Unpleasantl	Boring	Strongly disagree	Strongly disagree	Disagree	Disagree	Strongly disagree	Good	Good	Good	Good	Good	Diagree	Diagree	Diagree	Diagree	Diagree	Diagree	Strongly diagree	Diagree	Not very much	Not very much	Not very much	Much	Easy	Not under control	Sudden	Conditional	Likely	Very likely	Ulikely	Likely	Strongly agree	Strongly agree	Strongly agree	Strongly agree	Disagree
193	21	Protestant	Primary education	Married	Merchant	Yes	Health institution	2	Yes	Two times	Very bad	Very useless	Very unpleasantl	Very boring	Disagree	Strongly disagree	Disagree	Strongly disagree	Disagree	Good	Good	Good	Good	Good	Strongly diagree	Strongly diagree	Strongly diagree	Strongly diagree	Diagree	Diagree	Strongly diagree	Diagree	Not much	Not much	Not much	Not much	Very difficult	Under control	Sudden	Very conditional	Unlikely	Very likely	Very likely	Very likely	Strongly agree	Strongly agree	Strongly agree	Strongly agree	Disagree
194	22	Protestant	Unable to read and write	Married	House wife	Yes	Health institution	2	Yes	Two times	Dad	Useless	Unpleasantl	Boring	Disagree	Disagree	Neutral	Agree	Strongly agree	Very good	Good	Very good	Good	Very good	Agree	Agree	Agree	Strongly agree	Agree	Agree	Diagree	Agree	Much	Not much	Not much	Much	Difficult	Under control	Sudden	Undecided	Likely	Ulikely	Likely	Ulikely	Agree	Agree	Strongly agree	Agree	Strongly agree
195	30	Orthodox	Only read and write	Married	House wife	Yes	Health institution	3	Yes	Four times & above	Good	Usefull	Pleasant	Interesting	Agree	Disagree	Agree	Disagree	Agree	Good	Good	Good	Good	Good	Agree	Agree	Agree	Agree	Agree	Agree	Agree	Agree	Not much	Much	Not very much	Not much	Easy	Not under control	Planned	Unconditional	Likely	Very likely	Very likely	Very likely	Disagree	Disagree	Strongly agree	Strongly agree	Strongly agree
196	19	Protestant	Primary education	Married	Merchant	No	#NULL!	1	Yes	Three times	Good	Usefull	Pleasant	Interesting	Strongly agree	Agree	Strongly agree	Agree	Strongly agree	Good	Very good	Good	Very good	Good	Strongly diagree	Strongly diagree	Strongly diagree	Agree	Diagree	Diagree	Neutral	Neutral	Neutral	Much	Much	Very much	Easy	Under control	Sudden	Conditional	Unlikely	Very likely	Very likely	Ulikely	Strongly agree	Disagree	Strongly agree	Disagree	Disagree
197	40	Protestant	Unable to read and write	Married	House wife	Yes	Home	5	Yes	Two times	Dad	Useless	Pleasant	Boring	Agree	Agree	Agree	Agree	Strongly agree	Good	Very good	Good	Very good	Good	Strongly diagree	Diagree	Strongly diagree	Agree	Diagree	Diagree	Strongly diagree	Agree	Not much	Not very much	Not very much	Not very much	Very difficult	Under control	Very sudden	Conditional	Very likely	Very likely	Very unlikely	Very likely	Strongly agree	Strongly agree	Strongly agree	Disagree	Disagree
198	23	Protestant	Unable to read and write	Married	Merchant	Yes	Health institution	3	Yes	Three times	Dad	Useless	Unpleasantl	Boring	Agree	Agree	Neutral	Agree	Agree	Very good	Good	Neutral	Good	Good	Agree	Diagree	Agree	Agree	Agree	Agree	Agree	Agree	Much	Much	Much	Much	Easy	Strongly not under control	Planned	Unconditional	Very likely	Likely	Likely	Ulikely	Agree	Disagree	Disagree	Strongly agree	Agree
199	27	Protestant	Primary education	Married	House wife	Yes	Health institution	4	Yes	Two times	Dad	Very useless	Unpleasantl	Boring	Disagree	Neutral	Disagree	Agree	Strongly disagree	Very good	Good	Good	Very good	Bad	Strongly diagree	Strongly diagree	Strongly diagree	Neutral	Strongly diagree	Diagree	Strongly diagree	Neutral	Not very much	Not very much	Not very much	Not very much	Difficult	Under control	Sudden	Conditional	Very likely	Very likely	Very likely	Very likely	Strongly agree	Strongly agree	Strongly agree	Strongly agree	Disagree
200	15	Muslim	Unable to read and write	Married	House wife	No	#NULL!	1	Yes	Four times & above	Dad	Useless	Very unpleasantl	Very boring	Disagree	Strongly disagree	Agree	Strongly agree	Agree	Bad	Good	Good	Good	Good	Strongly diagree	Strongly diagree	Strongly diagree	Strongly diagree	Strongly diagree	Strongly diagree	Strongly diagree	Diagree	Not very much	Not much	Not very much	Not much	Difficult	Strongly under control	Sudden	Conditional	Very unlikely	Ulikely	Ulikely	Very unlikely	Disagree	Disagree	Agree	Disagree	Disagree
201	26	Protestant	Unable to read and write	Married	House wife	Yes	Home	5	No	#NULL!	Good	Usefull	Pleasant	Interesting	Agree	Strongly agree	Strongly agree	Strongly agree	Strongly agree	Very good	Very good	Very good	Very good	Very good	Agree	Agree	Agree	Agree	Agree	Diagree	Diagree	Strongly agree	Neutral	Not much	Very much	Very much	Easy	Strongly not under control	Very planned	Conditional	Unlikely	Ulikely	Very unlikely	Ulikely	Strongly disagree	Disagree	Disagree	Agree	Agree
202	22	Protestant	Unable to read and write	Married	House wife	Yes	Home	2	Yes	One times	Good	Usefull	Pleasant	Interesting	Strongly agree	Strongly agree	Strongly agree	Strongly agree	Agree	Good	Very good	Very good	Good	Good	Agree	Agree	Agree	Strongly agree	Strongly agree	Strongly agree	Agree	Strongly agree	Neutral	Neutral	Not much	Very much	Easy	Not under control	Very planned	Unconditional	Unlikely	Ulikely	Ulikely	Very unlikely	Disagree	Disagree	Disagree	Disagree	Agree
203	26	Protestant	Unable to read and write	Married	House wife	Yes	Home	3	No	#NULL!	Good	Very usefull	Very pleasant	Interesting	Strongly agree	Strongly agree	Strongly agree	Strongly agree	Agree	Very good	Very good	Good	Good	Very good	Strongly agree	Strongly agree	Strongly agree	Strongly agree	Strongly agree	Strongly agree	Strongly agree	Strongly agree	Very much	Neutral	Not much	Much	Easy	Not under control	Very planned	Very unconditional	Unlikely	Likely	Likely	Ulikely	Agree	Disagree	Disagree	Disagree	Agree
204	20	Orthodox	Unable to read and write	Married	House wife	Yes	Home	3	Yes	Four times & above	Good	Usefull	Pleasant	Interesting	Agree	Agree	Strongly agree	Strongly agree	Strongly agree	Good	Very good	Good	Good	Very good	Strongly agree	Strongly agree	Agree	Agree	Agree	Agree	Agree	Strongly agree	Not much	Neutral	Much	Much	Easy	Not under control	Very planned	Unconditional	Likely	Ulikely	Likely	Ulikely	Disagree	Disagree	Agree	Disagree	Strongly agree
205	20	Protestant	Unable to read and write	Married	House wife	Yes	Home	5	No	#NULL!	Good	Usefull	Pleasant	Very interesting	Agree	Agree	Agree	Strongly agree	Agree	Good	Very good	Good	Very good	Very good	Diagree	Diagree	Diagree	Diagree	Agree	Agree	Agree	Agree	Not much	Neutral	Not much	Very much	Difficult	Not under control	Planned	Conditional	Likely	Likely	Neutral	Likely	Agree	Agree	Agree	Agree	Agree
206	27	Protestant	Unable to read and write	Married	House wife	Yes	Home	7	No	#NULL!	Good	Usefull	Pleasant	Interesting	Agree	Strongly agree	Agree	Strongly agree	Strongly agree	Good	Very good	Good	Very good	Very good	Diagree	Diagree	Diagree	Strongly agree	Diagree	Diagree	Diagree	Agree	Not much	Not much	Not much	Very much	Easy	Not under control	Very planned	Unconditional	Likely	Likely	Likely	Likely	Agree	Agree	Agree	Agree	Agree
207	24	Protestant	Unable to read and write	Married	House wife	Yes	Home	3	Yes	Four times & above	Good	Very usefull	Pleasant	Boring	Agree	Agree	Strongly agree	Strongly agree	Agree	Good	Very good	Good	Good	Good	Diagree	Diagree	Strongly diagree	Agree	Diagree	Strongly diagree	Strongly diagree	Strongly agree	Not much	Not much	Not much	Very much	Easy	Not under control	Planned	Unconditional	Likely	Very likely	Likely	Likely	Agree	Disagree	Agree	Disagree	Agree
208	26	Protestant	Only read and write	Married	Merchant	Yes	Health institution	3	Yes	Two times	Good	Usefull	Very pleasant	Very interesting	Agree	Strongly agree	Strongly agree	Strongly agree	Strongly agree	Good	Good	Very good	Very good	Very good	Strongly diagree	Diagree	Diagree	Agree	Diagree	Diagree	Diagree	Strongly agree	Not much	Not much	Not much	Very much	Difficult	Strongly not under control	Planned	Conditional	Likely	Neutral	Likely	Likely	Agree	Agree	Disagree	Strongly agree	Agree
209	22	Protestant	Only read and write	Married	House wife	Yes	Health institution	6	Yes	Three times	Good	Usefull	Pleasant	Interesting	Agree	Strongly agree	Agree	Agree	Strongly agree	Good	Very good	Good	Good	Good	Agree	Agree	Strongly agree	Strongly agree	Agree	Agree	Agree	Strongly agree	Neutral	Neutral	Much	Very much	Easy	Not under control	Very planned	Very unconditional	Likely	Likely	Likely	Ulikely	Disagree	Agree	Strongly agree	Disagree	Neutral
210	20	Protestant	Unable to read and write	Married	House wife	Yes	Health institution	5	Yes	Three times	Good	Usefull	Pleasant	Interesting	Agree	Agree	Agree	Strongly agree	Agree	Good	Very good	Good	Very good	Very good	Diagree	Diagree	Diagree	Diagree	Agree	Agree	Agree	Agree	Not much	Neutral	Not much	Very much	Difficult	Not under control	Planned	Conditional	Likely	Likely	Neutral	Likely	Agree	Agree	Agree	Agree	Agree
211	34	Protestant	Unable to read and write	Married	House wife	Yes	Health institution	7	Yes	Two times	Dad	Undecided	Unpleasantl	Undecided	Agree	Agree	Strongly agree	Agree	Agree	Good	Very good	Good	Very good	Very good	Strongly diagree	Strongly diagree	Strongly diagree	Diagree	Diagree	Diagree	Diagree	Diagree	Not very much	Not much	Not very much	Not much	Undecided	Under control	Planned	Undecided	Unlikely	Ulikely	Ulikely	Neutral	Disagree	Agree	Disagree	Disagree	Disagree
121	39	Orthodox	Unable to read and write	Married	House wife	Yes	Health institution	7	Yes	Two times	Very bad	Very useless	Very unpleasantl	Very boring	Neutral	Agree	Agree	Disagree	Agree	Bad	Good	Very good	Very good	Very good	Strongly diagree	Diagree	Strongly diagree	Diagree	Strongly diagree	Diagree	Diagree	Strongly diagree	Not much	Not very much	Not much	Not very much	Difficult	Under control	Sudden	Very conditional	Very likely	Very likely	Ulikely	Likely	Agree	Strongly agree	Agree	Agree	Disagree
213	23	Protestant	Primary education	Married	Government employee	Yes	Health institution	3	Yes	Two times	Dad	Undecided	Pleasant	Undecided	Agree	Strongly agree	Agree	Strongly agree	Agree	Good	Very good	Very good	Very good	Very good	Agree	Agree	Agree	Strongly agree	Agree	Strongly agree	Agree	Neutral	Much	Much	Very much	Much	Very easy	Not under control	Very planned	Very unconditional	Likely	Very likely	Likely	Very likely	Agree	Agree	Strongly agree	Strongly agree	Agree
214	43	Muslim	Unable to read and write	Married	Merchant	Yes	Home	8	Yes	Two times	Good	Usefull	Pleasant	Interesting	Strongly agree	Agree	Strongly agree	Agree	Strongly agree	Good	Good	Very good	Good	Very good	Agree	Strongly agree	Agree	Agree	Agree	Strongly agree	Agree	Strongly agree	Much	Much	Very much	Much	Very easy	Strongly not under control	Planned	Conditional	Likely	Very likely	Very likely	Likely	Strongly agree	Agree	Strongly agree	Agree	Agree
215	21	Orthodox	Unable to read and write	Married	House wife	Yes	Health institution	2	Yes	Two times	Very bad	Very useless	Very unpleasantl	Very boring	Disagree	Agree	Disagree	Neutral	Disagree	Neutral	1	Bad	Neutral	Very good	Diagree	Strongly diagree	Agree	Neutral	Diagree	Strongly diagree	Strongly diagree	Diagree	Not much	Not much	Not very much	Not much	Difficult	Strongly under control	Sudden	Very conditional	Unlikely	Very unlikely	Ulikely	Neutral	Disagree	Strongly disagree	Agree	Strongly disagree	Disagree
216	23	Protestant	Unable to read and write	Married	House wife	Yes	Health institution	2	Yes	Four times & above	Dad	Useless	Unpleasantl	Boring	Neutral	Agree	Disagree	Neutral	Agree	Good	Good	Very good	Good	Very good	Strongly diagree	Strongly diagree	Diagree	Strongly diagree	Strongly diagree	Strongly diagree	Strongly diagree	Neutral	Not very much	Not much	Not very much	Neutral	Very difficult	Not under control	Sudden	Very conditional	Unlikely	Very likely	Ulikely	Ulikely	Disagree	Agree	Disagree	Disagree	Disagree
217	35	Protestant	Unable to read and write	Married	House wife	Yes	Health institution	5	Yes	Two times	Dad	Very useless	Unpleasantl	Very boring	Agree	Agree	Agree	Agree	Agree	Very good	Very good	Very good	Very good	Very good	Strongly diagree	Strongly diagree	Strongly diagree	Strongly diagree	Diagree	Diagree	Strongly diagree	Agree	Not much	Not very much	Not much	Very much	Difficult	Undecided	Sudden	Undecided	Unlikely	Very likely	Ulikely	Ulikely	Disagree	Agree	Disagree	Disagree	Disagree
218	24	Orthodox	Unable to read and write	Married	House wife	Yes	Home	4	No	#NULL!	Good	Usefull	Pleasant	Interesting	Strongly agree	Strongly agree	Strongly agree	Strongly agree	Strongly agree	Very good	Very good	Very good	Very good	Very good	Diagree	Strongly diagree	Strongly diagree	Diagree	Diagree	Diagree	Strongly diagree	Agree	Not much	Not very much	Not much	Not much	Very difficult	Under control	Very sudden	Conditional	Likely	Very likely	Ulikely	Ulikely	Agree	Strongly agree	Disagree	Strongly disagree	Disagree
219	27	Protestant	Unable to read and write	Married	Merchant	Yes	Health institution	4	Yes	Four times & above	Dad	Very useless	Unpleasantl	Very boring	Agree	Neutral	Strongly disagree	Agree	Strongly disagree	Good	Good	Very good	Very good	Very good	Strongly diagree	Strongly diagree	Strongly diagree	Agree	Diagree	Strongly diagree	Strongly diagree	Agree	Not very much	Not very much	Not very much	Not very much	Very difficult	Strongly under control	Very sudden	Very conditional	Likely	Likely	Very likely	Likely	Strongly agree	Strongly agree	Strongly agree	Agree	Disagree
220	30	Orthodox	Unable to read and write	Married	Merchant	Yes	Health institution	6	Yes	Two times	Dad	Very useless	Unpleasantl	Boring	Agree	Disagree	Agree	Disagree	Strongly agree	Very good	Very good	Very good	Very good	Good	Strongly diagree	Strongly diagree	Strongly diagree	Strongly diagree	Strongly diagree	Diagree	Diagree	Diagree	Not very much	Not very much	Not very much	Not very much	Very difficult	Under control	Very sudden	Conditional	Unlikely	Ulikely	Ulikely	Ulikely	Disagree	Disagree	Disagree	Disagree	Strongly disagree
221	34	Protestant	Unable to read and write	Married	House wife	Yes	Health institution	7	Yes	Two times	Very bad	Useless	Very unpleasantl	Boring	Agree	Disagree	Agree	Disagree	Agree	Good	Very good	Very good	Very good	Very good	Diagree	Neutral	Diagree	Neutral	Diagree	Diagree	Diagree	Diagree	Not much	Not much	Not much	Not much	Difficult	Under control	Sudden	Conditional	Likely	Very likely	Likely	Ulikely	Strongly agree	Strongly agree	Agree	Disagree	Strongly agree
222	32	Orthodox	Unable to read and write	Married	House wife	Yes	Health institution	4	Yes	Two times	Dad	Usefull	Very unpleasantl	Undecided	Agree	Strongly agree	Agree	Strongly agree	Agree	Very good	Good	Very good	Good	Very good	Agree	Agree	Agree	Strongly agree	Agree	Agree	Neutral	Strongly agree	Much	Much	Neutral	Very much	Difficult	Under control	Sudden	Conditional	Likely	Very likely	Likely	Very likely	Agree	Strongly agree	Agree	Strongly agree	Agree
223	21	Protestant	Primary education	Married	House wife	Yes	Health institution	2	No	#NULL!	Dad	Useless	Unpleasantl	Boring	Disagree	Disagree	Disagree	Disagree	Disagree	Bad	Bad	Bad	Bad	Bad	Strongly diagree	Strongly diagree	Strongly diagree	Strongly diagree	Strongly diagree	Diagree	Diagree	Strongly diagree	Not much	Not very much	Not much	Not much	Very difficult	Strongly under control	Very sudden	Very conditional	Likely	Very likely	Ulikely	Ulikely	Strongly agree	Strongly agree	Disagree	Strongly disagree	Strongly disagree
224	25	Protestant	Unable to read and write	Married	House wife	No	#NULL!	1	Yes	Three times	Good	Very usefull	Pleasant	Interesting	Strongly agree	Agree	Strongly agree	Agree	Strongly agree	Good	Good	Very good	Good	Very good	Agree	Agree	Agree	Agree	Agree	Agree	Agree	Agree	Very much	Much	Very much	Much	Difficult	Not under control	Planned	Unconditional	Likely	Very likely	Likely	Likely	Strongly agree	Agree	Agree	Strongly agree	Agree
225	21	Protestant	Primary education	Married	House wife	Yes	Health institution	3	Yes	Two times	Dad	Very useless	Unpleasantl	Very boring	Agree	Strongly agree	Agree	Strongly agree	Agree	Very good	Good	Very good	Good	Very good	Diagree	Strongly diagree	Strongly diagree	Diagree	Strongly diagree	Diagree	Strongly diagree	Diagree	Not very much	Not much	Not very much	Not much	Difficult	Strongly under control	Sudden	Very conditional	Very likely	Very likely	Ulikely	Very unlikely	Strongly agree	Agree	Disagree	Agree	Strongly disagree
226	23	Protestant	Unable to read and write	Married	Merchant	Yes	Health institution	2	Yes	Two times	Good	Usefull	Pleasant	Interesting	Disagree	Agree	Strongly agree	Agree	Strongly agree	Good	Very good	Good	Good	Very good	Agree	Strongly agree	Strongly agree	Strongly agree	Agree	Agree	Strongly agree	Strongly agree	Much	Very much	Much	Very much	Easy	Not under control	Very planned	Unconditional	Very likely	Likely	Very likely	Likely	Strongly agree	Agree	Neutral	Agree	Strongly agree
227	17	Orthodox	Primary education	Married	House wife	No	#NULL!	1	Yes	Four times & above	Dad	Very useless	Unpleasantl	Very boring	Agree	Agree	Agree	Agree	Agree	Very good	Good	Very good	Very good	Very good	Strongly diagree	Diagree	Strongly diagree	Diagree	Strongly diagree	Diagree	Diagree	Strongly diagree	Not much	Not much	Not very much	Not much	Difficult	Strongly under control	Very sudden	Conditional	Likely	Very likely	Ulikely	Ulikely	Agree	Strongly agree	Agree	Agree	Disagree
228	25	Orthodox	Unable to read and write	Married	Merchant	Yes	Health institution	4	Yes	Two times	Dad	Very useless	Unpleasantl	Very boring	Disagree	Strongly disagree	Disagree	Disagree	Agree	Good	Good	Good	Good	Good	Diagree	Diagree	Diagree	Diagree	Diagree	Diagree	Diagree	Diagree	Not much	Not very much	Not much	Not very much	Very difficult	Under control	Very sudden	Conditional	Unlikely	Likely	Likely	Ulikely	Agree	Agree	Disagree	Strongly agree	Disagree
229	29	Protestant	Primary education	Married	House wife	Yes	Health institution	5	Yes	Two times	Dad	Very useless	Unpleasantl	Boring	Agree	Agree	Agree	Agree	Agree	Very good	Very good	Very good	Very good	Very good	Strongly diagree	Strongly diagree	Strongly diagree	Strongly diagree	Diagree	Diagree	Diagree	Diagree	Not very much	Not very much	Not very much	Not much	Very difficult	Strongly under control	Sudden	Very conditional	Unlikely	Very likely	Very unlikely	Ulikely	Agree	Agree	Disagree	Strongly disagree	Strongly disagree
230	26	Protestant	Unable to read and write	Married	House wife	Yes	Health institution	2	Yes	Two times	Undecided	Undecided	Unpleasantl	Undecided	Agree	Agree	Strongly agree	Agree	Agree	Very good	Very good	Very good	Very good	Good	Strongly diagree	Diagree	Strongly diagree	Diagree	Strongly diagree	Diagree	Strongly diagree	Strongly diagree	Not much	Not very much	Not much	Not much	Difficult	Strongly under control	Very sudden	Conditional	Likely	Very likely	Likely	Ulikely	Agree	Strongly agree	Disagree	Strongly agree	Disagree
231	32	Orthodox	Unable to read and write	Married	House wife	Yes	Health institution	3	Yes	Four times & above	Dad	Undecided	Undecided	Boring	Agree	Strongly agree	Strongly agree	Agree	Strongly agree	Good	Very good	Very good	Very good	Very good	Diagree	Diagree	Diagree	Diagree	Diagree	Diagree	Diagree	Diagree	Not much	Not much	Not much	Not much	Difficult	Strongly under control	Very sudden	Conditional	Likely	Very likely	Ulikely	Ulikely	Strongly agree	Strongly agree	Strongly agree	Agree	Disagree
232	40	Protestant	Unable to read and write	Married	House wife	Yes	Health institution	8	Yes	Three times	Very bad	Very useless	Unpleasantl	Very boring	Agree	Strongly agree	Agree	Strongly agree	Strongly agree	Good	Very good	Very good	Very good	Very good	Strongly diagree	Diagree	Strongly diagree	Diagree	Strongly diagree	Diagree	Strongly diagree	Diagree	Not much	Not much	Not much	Not much	Very difficult	Under control	Very sudden	Conditional	Likely	Very likely	Likely	Very likely	Agree	Strongly agree	Agree	Strongly agree	Strongly disagree
233	31	Protestant	Only read and write	Married	Merchant	Yes	Health institution	4	Yes	Four times & above	Dad	Very useless	Unpleasantl	Very boring	Agree	Agree	Agree	Agree	Agree	Very good	Very good	Very good	Very good	Very good	Diagree	Diagree	Diagree	Diagree	Diagree	Diagree	Diagree	Diagree	Not much	Not much	Not much	Not much	Very difficult	Strongly under control	Very sudden	Very conditional	Likely	Very likely	Very likely	Likely	Strongly agree	Agree	Strongly agree	Agree	Disagree
234	23	Orthodox	Only read and write	Married	House wife	No	#NULL!	1	Yes	Three times	Dad	Usefull	Undecided	Boring	Agree	Agree	Agree	Agree	Agree	Good	Very good	Very good	Very good	Very good	Diagree	Strongly diagree	Neutral	Neutral	Diagree	Neutral	Strongly diagree	Diagree	Not very much	Not much	Neutral	Not much	Difficult	Not under control	Sudden	Unconditional	Likely	Very likely	Ulikely	Very likely	Agree	Agree	Disagree	Disagree	Strongly agree
235	27	Orthodox	Primary education	Married	House wife	Yes	Health institution	4	Yes	Four times & above	Dad	Usefull	Pleasant	Boring	Agree	Agree	Agree	Agree	Agree	Very good	Very good	Very good	Very good	Very good	Diagree	Agree	Neutral	Strongly agree	Diagree	Diagree	Neutral	Agree	Not much	Much	Not much	Not very much	Difficult	Strongly under control	Sudden	Unconditional	Unlikely	Very likely	Ulikely	Ulikely	Disagree	Strongly agree	Disagree	Disagree	Disagree
236	35	Protestant	Only read and write	Married	Merchant	Yes	Health institution	4	Yes	Two times	Undecided	Undecided	Undecided	Undecided	Agree	Agree	Agree	Agree	Agree	Good	Good	Good	Good	Good	Diagree	Diagree	Diagree	Agree	Agree	Diagree	Diagree	Diagree	Much	Much	Not much	Much	Difficult	Not under control	Sudden	Very conditional	Very likely	Very likely	Ulikely	Very likely	Disagree	Strongly agree	Disagree	Strongly agree	Neutral
237	25	Muslim	Only read and write	Married	Merchant	Yes	Health institution	3	Yes	Two times	Very bad	Very useless	Very unpleasantl	Very boring	Agree	Strongly agree	Agree	Strongly agree	Agree	Very good	Good	Very good	Good	Very good	Neutral	Neutral	Strongly agree	Agree	Diagree	Diagree	Strongly diagree	Diagree	Not much	Not very much	Not much	Not very much	Difficult	Strongly under control	Very sudden	Conditional	Likely	Very likely	Very likely	Very likely	Strongly agree	Strongly agree	Agree	Strongly agree	Disagree
238	34	Orthodox	Only read and write	Married	House wife	Yes	Health institution	5	No	#NULL!	Good	Useless	Undecided	Interesting	Agree	Strongly agree	Agree	Strongly agree	Agree	Good	Very good	Good	Good	Very good	Diagree	Diagree	Diagree	Diagree	Diagree	Diagree	Diagree	Diagree	Not very much	Not very much	Not very much	Not very much	Undecided	Under control	Undecided	Conditional	Likely	Very likely	Ulikely	Ulikely	Agree	Strongly agree	Disagree	Agree	Disagree
239	31	Orthodox	Secondary education and above	Married	Government employee	Yes	Health institution	2	Yes	Four times & above	Very good	Very usefull	Very pleasant	Very interesting	Strongly agree	Strongly agree	Strongly agree	Strongly agree	Strongly agree	Very good	Very good	Very good	Very good	Very good	Diagree	Diagree	Neutral	Agree	Agree	Agree	Neutral	Strongly agree	Not much	Not much	Not very much	Neutral	Undecided	Under control	Planned	Very unconditional	Likely	Very likely	Very likely	Likely	Strongly agree	Agree	Agree	Strongly agree	Neutral
240	22	Protestant	Unable to read and write	Widowed	House wife	Yes	Health institution	3	No	#NULL!	Dad	Very useless	Unpleasantl	Very boring	Agree	Agree	Agree	Strongly agree	Strongly agree	Good	Very good	Good	Very good	Good	Strongly diagree	Strongly diagree	Strongly diagree	Strongly diagree	Strongly diagree	Strongly diagree	Strongly diagree	Strongly diagree	Not very much	Not very much	Not very much	Not very much	Very difficult	Strongly not under control	Sudden	Undecided	Unlikely	Very likely	Very likely	Ulikely	Agree	Strongly agree	Strongly agree	Strongly agree	Strongly disagree
241	23	Orthodox	Only read and write	Married	House wife	Yes	Health institution	3	Yes	Two times	Undecided	Undecided	Undecided	Undecided	Agree	Agree	Strongly agree	Agree	Agree	Good	Very good	Very good	Very good	Very good	Strongly diagree	Diagree	Strongly diagree	Agree	Diagree	Diagree	Strongly diagree	Diagree	Not very much	Not much	Not much	Not much	Very difficult	Under control	Very sudden	Conditional	Likely	Very likely	Very likely	Likely	Strongly agree	Agree	Strongly agree	Agree	Disagree
242	32	Protestant	Primary education	Married	House wife	Yes	Home	1	No	#NULL!	Dad	Undecided	Unpleasantl	Boring	Strongly agree	Strongly agree	Strongly agree	Strongly agree	Strongly agree	Very good	Very good	Very good	Very good	Very good	Diagree	Diagree	Neutral	Neutral	Diagree	Diagree	Diagree	Strongly diagree	Not much	Not much	Not much	Not very much	Difficult	Under control	Very sudden	Conditional	Very unlikely	Likely	Ulikely	Very unlikely	Disagree	Agree	Disagree	Agree	Strongly agree
243	26	Orthodox	Only read and write	Married	House wife	Yes	Health institution	3	No	#NULL!	Undecided	Useless	Very unpleasantl	Boring	Agree	Agree	Agree	Agree	Agree	Good	Good	Good	Good	Good	Agree	Diagree	Neutral	Agree	Neutral	Diagree	Diagree	Strongly diagree	Not much	Not much	Not very much	Not much	Very difficult	Under control	Very sudden	Conditional	Very unlikely	Likely	Very likely	Ulikely	Agree	Agree	Strongly disagree	Disagree	Agree
244	35	Orthodox	Only read and write	Married	Merchant	Yes	Health institution	4	Yes	Two times	Undecided	Useless	Very unpleasantl	Boring	Agree	Agree	Strongly agree	Strongly agree	Disagree	Bad	Very good	Very good	Very good	Very good	Agree	Agree	Strongly agree	Diagree	Strongly diagree	Strongly diagree	Diagree	Strongly diagree	Not much	Not very much	Not much	Not very much	Difficult	Strongly under control	Planned	Conditional	Likely	Very likely	Likely	Very likely	Agree	Strongly agree	Agree	Strongly agree	Disagree
245	23	Orthodox	Only read and write	Married	House wife	Yes	Health institution	4	Yes	Two times	Dad	Useless	Unpleasantl	Boring	Strongly agree	Strongly agree	Strongly agree	Strongly agree	Strongly agree	Very good	Very good	Very good	Very good	Very good	Diagree	Strongly diagree	Diagree	Diagree	Strongly diagree	Diagree	Diagree	Strongly diagree	Not much	Not much	Not much	Not much	Difficult	Strongly under control	Sudden	Unconditional	Neutral	Very likely	Very likely	Likely	Strongly agree	Agree	Strongly agree	Agree	Agree
246	21	Protestant	Only read and write	Married	Merchant	No	#NULL!	1	Yes	Two times	Dad	Useless	Very unpleasantl	Boring	Agree	Agree	Agree	Agree	Agree	Good	Good	Good	Good	Very good	Diagree	Strongly diagree	Diagree	Agree	Diagree	Diagree	Agree	Agree	Not much	Much	Much	Not much	Easy	Not under control	Sudden	Unconditional	Unlikely	Likely	Likely	Likely	Agree	Disagree	Agree	Agree	Agree
247	30	Muslim	Unable to read and write	Married	House wife	Yes	Health institution	6	Yes	Two times	Dad	Very useless	Unpleasantl	Interesting	Agree	Agree	Strongly agree	Agree	Strongly agree	Good	Very good	Good	Very good	Good	Strongly agree	Agree	Agree	Agree	Agree	Agree	Agree	Agree	Much	Much	Much	Much	Very difficult	Under control	Planned	Unconditional	Likely	Very likely	Likely	Very likely	Agree	Strongly agree	Agree	Strongly agree	Disagree
248	23	Muslim	Unable to read and write	Married	House wife	Yes	Health institution	2	Yes	Two times	Dad	Useless	Unpleasantl	Boring	Agree	Agree	Agree	Strongly agree	Strongly agree	Good	Very good	Good	Very good	Good	Diagree	Diagree	Diagree	Diagree	Diagree	Diagree	Diagree	Diagree	Not much	Not much	Not very much	Not much	Difficult	Under control	Planned	Very unconditional	Likely	Very likely	Likely	Very likely	Agree	Strongly agree	Agree	Strongly agree	Disagree
249	23	Orthodox	Primary education	Married	House wife	Yes	Health institution	4	Yes	Three times	Good	Usefull	Pleasant	Interesting	Strongly agree	Strongly agree	Strongly agree	Strongly agree	Strongly agree	Very good	Very good	Very good	Very good	Very good	Diagree	Diagree	Diagree	Neutral	Diagree	Diagree	Strongly diagree	Strongly diagree	Not much	Not very much	Not much	Not very much	Difficult	Under control	Planned	Very unconditional	Likely	Very likely	Very likely	Likely	Strongly agree	Agree	Strongly agree	Agree	Agree
250	32	Orthodox	Only read and write	Married	House wife	Yes	Health institution	4	Yes	Three times	Dad	Useless	Unpleasantl	Boring	Agree	Strongly agree	Strongly agree	Strongly agree	Strongly agree	Very good	Very good	Very good	Very good	Very good	Neutral	Neutral	Agree	Neutral	Agree	Diagree	Diagree	Diagree	Not much	Not much	Not much	Not much	Undecided	Under control	Undecided	Conditional	Very likely	Very likely	Ulikely	Ulikely	Agree	Strongly agree	Disagree	Disagree	Disagree
251	21	Protestant	Unable to read and write	Married	House wife	Yes	Home	2	Yes	Two times	Good	Usefull	Pleasant	Interesting	Strongly agree	Strongly agree	Strongly agree	Strongly agree	Strongly agree	Very good	Very good	Very good	Very good	Very good	Diagree	Neutral	Diagree	Strongly diagree	Diagree	Diagree	Diagree	Diagree	Neutral	Not much	Not very much	Not much	Easy	Strongly not under control	Planned	Very unconditional	Very likely	Likely	Ulikely	Very unlikely	Strongly agree	Agree	Agree	Disagree	Disagree
252	30	Protestant	Primary education	Married	Merchant	Yes	Home	4	Yes	Four times & above	Very good	Very usefull	Very pleasant	Very interesting	Strongly agree	Strongly agree	Strongly agree	Strongly agree	Strongly agree	Very good	Very good	Very good	Very good	Very good	Diagree	Diagree	Agree	Agree	Diagree	Diagree	Diagree	Agree	Not much	Not much	Not much	Not much	Difficult	Under control	Sudden	Conditional	Very likely	Very likely	Ulikely	Ulikely	Agree	Strongly agree	Disagree	Disagree	Disagree
253	39	Orthodox	Secondary education and above	Married	Government employee	Yes	Health institution	3	Yes	Two times	Very bad	Very useless	Very unpleasantl	Very boring	Agree	Agree	Agree	Agree	Agree	Good	Good	Very good	Very good	Very good	Diagree	Diagree	Strongly diagree	Agree	Diagree	Agree	Diagree	Agree	Not much	Neutral	Not very much	Much	Very easy	Strongly not under control	Very planned	Very unconditional	Unlikely	Likely	Ulikely	Likely	Strongly agree	Strongly agree	Disagree	Disagree	Agree
254	23	Orthodox	Unable to read and write	Married	House wife	Yes	Home	3	Yes	Two times	Good	Usefull	Pleasant	Boring	Strongly agree	Strongly agree	Strongly agree	Strongly agree	Strongly agree	Very good	Very good	Very good	Very good	Very good	Strongly diagree	Strongly diagree	Strongly diagree	Neutral	Strongly diagree	Agree	Strongly diagree	Strongly agree	Not very much	Neutral	Not very much	Much	Very difficult	Strongly under control	Very sudden	Very conditional	Very likely	Very likely	Very likely	Very likely	Strongly agree	Strongly agree	Strongly agree	Strongly agree	Disagree
255	32	Protestant	Unable to read and write	Married	House wife	Yes	Health institution	4	Yes	Two times	Very good	Very usefull	Very pleasant	Very interesting	Strongly agree	Strongly agree	Strongly agree	Strongly agree	Strongly agree	Very good	Very good	Very good	Very good	Very good	Agree	Agree	Agree	Strongly agree	Diagree	Diagree	Diagree	Diagree	Not much	Much	Much	Neutral	Undecided	Under control	Very sudden	Conditional	Likely	Very likely	Likely	Very likely	Agree	Strongly agree	Agree	Strongly agree	Disagree
256	25	Protestant	Secondary education and above	Married	House wife	Yes	Home	2	Yes	Two times	Dad	Useless	Unpleasantl	Boring	Strongly agree	Strongly agree	Strongly agree	Strongly agree	Strongly agree	Good	Very good	Very good	Very good	Good	Diagree	Strongly diagree	Diagree	Diagree	Diagree	Diagree	Strongly diagree	Diagree	Not very much	Not much	Not much	Not very much	Difficult	Under control	Planned	Very unconditional	Very likely	Likely	Very likely	Likely	Strongly agree	Agree	Strongly agree	Agree	Disagree
257	31	Muslim	Primary education	Married	Merchant	Yes	Health institution	3	Yes	Three times	Very bad	Very useless	Very unpleasantl	Very boring	Agree	Agree	Agree	Agree	Agree	Good	Good	Neutral	Neutral	Good	Agree	Agree	Strongly agree	Diagree	Diagree	Diagree	Neutral	Neutral	Not much	Not much	Neutral	Not much	Very difficult	Under control	Planned	Very unconditional	Very likely	Very likely	Very likely	Very likely	Strongly agree	Strongly agree	Strongly agree	Strongly agree	Disagree
258	23	Protestant	Only read and write	Married	House wife	Yes	Health institution	2	Yes	Two times	Good	Usefull	Pleasant	Interesting	Agree	Strongly agree	Agree	Strongly agree	Agree	Very good	Good	Very good	Good	Very good	Strongly diagree	Strongly diagree	Strongly diagree	Strongly diagree	Strongly diagree	Strongly diagree	Strongly diagree	Strongly diagree	Not very much	Not very much	Not very much	Not very much	Very difficult	Under control	Very sudden	Conditional	Very likely	Very likely	Very likely	Very likely	Strongly agree	Strongly agree	Disagree	Disagree	Strongly disagree
259	24	Protestant	Primary education	Married	Merchant	Yes	Health institution	2	No	#NULL!	Dad	Useless	Unpleasantl	Boring	Agree	Strongly agree	Agree	Agree	Agree	Good	Good	Very good	Very good	Very good	Agree	Agree	Agree	Strongly agree	Diagree	Agree	Diagree	Agree	Not much	Much	Not much	Very much	Easy	Not under control	Planned	Unconditional	Very likely	Likely	Very likely	Likely	Strongly agree	Agree	Strongly agree	Agree	Disagree
260	25	Muslim	Unable to read and write	Married	Merchant	Yes	Health institution	3	No	#NULL!	Very good	Very usefull	Very pleasant	Very interesting	Strongly agree	Strongly agree	Strongly agree	Strongly agree	Strongly agree	Very good	Very good	Very good	Very good	Very good	Strongly agree	Strongly agree	Strongly agree	Strongly agree	Strongly agree	Strongly agree	Strongly agree	Strongly agree	Very much	Very much	Very much	Very much	Difficult	Strongly not under control	Very planned	Unconditional	Very likely	Very likely	Very likely	Very likely	Strongly agree	Strongly agree	Strongly agree	Strongly agree	Strongly agree
261	23	Protestant	Primary education	Married	House wife	Yes	Health institution	2	No	#NULL!	Good	Usefull	Pleasant	Interesting	Strongly agree	Strongly agree	Strongly agree	Strongly agree	Strongly agree	Very good	Very good	Very good	Very good	Very good	Strongly agree	Strongly agree	Strongly agree	Agree	Agree	Agree	Agree	Agree	Much	Much	Much	Much	Difficult	Strongly under control	Very sudden	Conditional	Very likely	Very likely	Ulikely	Likely	Disagree	Disagree	Agree	Disagree	Disagree
262	30	Protestant	Unable to read and write	Married	House wife	Yes	Health institution	3	No	#NULL!	Dad	Useless	Unpleasantl	Boring	Neutral	Neutral	Agree	Neutral	Agree	Very good	Good	Good	Very good	Very good	Agree	Agree	Strongly agree	Strongly agree	Agree	Agree	Agree	Agree	Much	Much	Much	Much	Very difficult	Under control	Very sudden	Conditional	Very likely	Very likely	Ulikely	Ulikely	Agree	Strongly agree	Agree	Strongly agree	Disagree
263	24	Orthodox	Primary education	Married	Merchant	Yes	Health institution	3	Yes	Three times	Good	Usefull	Very pleasant	Interesting	Agree	Agree	Strongly agree	Strongly agree	Agree	Very good	Very good	Good	Very good	Good	Strongly agree	Agree	Diagree	Diagree	Agree	Diagree	Diagree	Diagree	Much	Not much	Not much	Not much	Difficult	Undecided	Planned	Undecided	Likely	Very likely	Ulikely	Ulikely	Agree	Strongly agree	Disagree	Disagree	Disagree
264	27	Orthodox	Only read and write	Married	Merchant	Yes	Home	3	Yes	One times	Very bad	Very useless	Very unpleasantl	Very boring	Neutral	Neutral	Agree	Agree	Strongly agree	Very good	Good	Very good	Good	Very good	Strongly diagree	Diagree	Strongly diagree	Agree	Strongly diagree	Diagree	Strongly diagree	Diagree	Not very much	Not much	Not very much	Not much	Difficult	Strongly under control	Sudden	Very conditional	Unlikely	Likely	Ulikely	Ulikely	Disagree	Agree	Disagree	Disagree	Disagree
267	27	Muslim	Primary education	Married	House wife	Yes	Health institution	2	Yes	Three times	Very bad	Very useless	Very unpleasantl	Very boring	Agree	Agree	Agree	Agree	Agree	Very good	Very good	Very good	Very good	Very good	Diagree	Diagree	Strongly diagree	Agree	Strongly diagree	Diagree	Strongly diagree	Diagree	Not very much	Not very much	Not much	Not very much	Difficult	Strongly not under control	Sudden	Unconditional	Likely	Very likely	Ulikely	Likely	Disagree	Agree	Strongly agree	Disagree	Disagree
266	26	Protestant	Only read and write	Married	House wife	Yes	Home	3	No	#NULL!	Very bad	Useless	Undecided	Boring	Agree	Strongly agree	Agree	Agree	Strongly agree	Good	Very good	Very good	Very good	Good	Strongly diagree	Strongly diagree	Strongly diagree	Strongly diagree	Diagree	Diagree	Strongly diagree	Agree	Not much	Not much	Not very much	Much	Easy	Strongly under control	Sudden	Undecided	Likely	Very likely	Ulikely	Ulikely	Strongly agree	Strongly agree	Strongly disagree	Disagree	Disagree
267	25	Protestant	Unable to read and write	Married	House wife	No	#NULL!	1	No	#NULL!	Good	Usefull	Very pleasant	Interesting	Strongly agree	Strongly agree	Agree	Strongly agree	Agree	Very good	Good	Very good	Good	Very good	Strongly diagree	Diagree	Strongly diagree	Diagree	Diagree	Diagree	Diagree	Diagree	Not much	Not much	Not very much	Not much	Very difficult	Under control	Very sudden	Conditional	Likely	Very likely	Likely	Very likely	Strongly agree	Agree	Strongly agree	Strongly agree	Strongly disagree
268	18	Protestant	Only read and write	Married	House wife	Yes	Home	2	No	#NULL!	Very good	Very usefull	Very pleasant	Very interesting	Strongly agree	Agree	Strongly agree	Agree	Strongly agree	Good	Very good	Good	Good	Very good	Diagree	Diagree	Diagree	Agree	Diagree	Agree	Strongly diagree	Agree	Not much	Not much	Not very much	Much	Difficult	Not under control	Sudden	Undecided	Very likely	Likely	Very likely	Neutral	Disagree	Strongly agree	Agree	Agree	Disagree
269	25	Protestant	Unable to read and write	Married	House wife	Yes	Health institution	2	No	#NULL!	Undecided	Undecided	Unpleasantl	Very boring	Agree	Agree	Agree	Agree	Agree	Good	Very good	Good	Very good	Good	Strongly agree	Agree	Strongly agree	Agree	Agree	Agree	Agree	Agree	Much	Much	Much	Much	Very difficult	Under control	Very sudden	Conditional	Likely	Very likely	Likely	Very likely	Agree	Strongly agree	Agree	Strongly agree	Agree
270	27	Muslim	Unable to read and write	Married	House wife	Yes	Health institution	3	No	#NULL!	Very good	Usefull	Unpleasantl	Interesting	Agree	Strongly agree	Agree	Strongly agree	Agree	Very good	Good	Very good	Good	Very good	Diagree	Strongly diagree	Strongly diagree	Diagree	Strongly diagree	Diagree	Diagree	Diagree	Not much	Not very much	Not much	Not much	Difficult	Strongly under control	Sudden	Conditional	Likely	Very likely	Ulikely	Ulikely	Agree	Agree	Disagree	Disagree	Disagree
271	24	Protestant	Unable to read and write	Married	House wife	Yes	Health institution	2	Yes	Two times	Undecided	Undecided	Unpleasantl	Very boring	Neutral	Agree	Neutral	Agree	Neutral	Very good	Good	Good	Good	Good	Diagree	Strongly diagree	Strongly diagree	Diagree	Strongly diagree	Diagree	Diagree	Diagree	Not very much	Not very much	Not very much	Not very much	Undecided	Under control	Very planned	Unconditional	Neutral	Neutral	Likely	Neutral	Disagree	Agree	Disagree	Agree	Neutral
172	38	Protestant	Primary education	Married	House wife	Yes	Health institution	5	Yes	One times	Dad	Very useless	Unpleasantl	Very boring	Agree	Agree	Agree	Agree	Agree	Good	Good	Good	Good	Good	Strongly diagree	Strongly diagree	Strongly diagree	Strongly diagree	Neutral	Diagree	Diagree	Diagree	Not very much	Not very much	Not very much	Neutral	Difficult	Strongly under control	Very sudden	Conditional	Likely	Very likely	Likely	Ulikely	Agree	Strongly agree	Agree	Agree	Disagree
273	28	Protestant	Secondary education and above	Married	Government employee	Yes	Health institution	2	Yes	Three times	Very bad	Very usefull	Pleasant	Boring	Agree	Strongly agree	Agree	Strongly agree	Agree	Very good	Good	Very good	Good	Very good	Diagree	Diagree	Diagree	Diagree	Neutral	Strongly diagree	Strongly diagree	Diagree	Not very much	Not much	Not much	Not much	Difficult	Strongly under control	Very sudden	Conditional	Very likely	Likely	Very likely	Likely	Disagree	Disagree	Agree	Strongly agree	Agree
273	21	Orthodox	Only read and write	Married	Merchant	Yes	Health institution	2	No	#NULL!	Very bad	Very useless	Very pleasant	Boring	Agree	Agree	Agree	Strongly agree	Strongly agree	Good	Very good	Good	Very good	Good	Diagree	Diagree	Diagree	Diagree	Diagree	Diagree	Diagree	Diagree	Not much	Not much	Not much	Not much	Very difficult	Strongly under control	Very sudden	Very conditional	Likely	Very likely	Ulikely	Very likely	Agree	Disagree	Agree	Disagree	Strongly disagree
274	36	Orthodox	Only read and write	Married	House wife	Yes	Home	5	Yes	One times	Dad	Useless	Unpleasantl	Boring	Agree	Agree	Agree	Agree	Agree	Good	Good	Good	Good	Good	Diagree	Strongly diagree	Diagree	Diagree	Strongly diagree	Strongly diagree	Strongly diagree	Strongly diagree	Not very much	Not much	Not very much	Not very much	Difficult	Strongly under control	Undecided	Unconditional	Likely	Very likely	Likely	Ulikely	Strongly disagree	Strongly agree	Agree	Disagree	Strongly disagree
275	22	Orthodox	Only read and write	Married	Merchant	Yes	Health institution	3	Yes	Three times	Very bad	Very useless	Very unpleasantl	Very boring	Strongly agree	Agree	Strongly agree	Agree	Agree	Good	Very good	Very good	Very good	Very good	Diagree	Strongly diagree	Strongly diagree	Strongly diagree	Diagree	Diagree	Diagree	Strongly diagree	Not very much	Not very much	Not much	Not much	Very difficult	Undecided	Undecided	Undecided	Very likely	Likely	Likely	Ulikely	Disagree	Agree	Agree	Agree	Disagree
276	21	Protestant	Only read and write	Married	House wife	No	#NULL!	1	No	#NULL!	Very bad	Useless	Pleasant	Undecided	Disagree	Neutral	Agree	Agree	Disagree	Neutral	Good	Good	Good	Good	Diagree	Diagree	Diagree	Agree	Strongly diagree	Strongly diagree	Strongly diagree	Strongly diagree	Not very much	Not much	Not very much	Not much	Very difficult	Strongly under control	Sudden	Unconditional	Very unlikely	Ulikely	Likely	Ulikely	Agree	Strongly disagree	Disagree	Agree	Disagree
278	24	Muslim	Only read and write	Married	Merchant	No	#NULL!	1	Yes	Three times	Very bad	Very useless	Very unpleasantl	Very boring	Agree	Agree	Agree	Agree	Strongly agree	Very good	Very good	Very good	Good	Very good	Strongly diagree	Diagree	Diagree	Strongly diagree	Diagree	Diagree	Strongly diagree	Diagree	Not much	Not very much	Not much	Not much	Difficult	Under control	Planned	Very unconditional	Likely	Very likely	Ulikely	Very unlikely	Strongly agree	Agree	Agree	Strongly agree	Disagree
279	19	Protestant	Unable to read and write	Married	House wife	Yes	Health institution	2	No	#NULL!	Good	Very usefull	Pleasant	Very interesting	Agree	Strongly agree	Agree	Strongly agree	Agree	Very good	Good	Very good	Good	Very good	Diagree	Neutral	Diagree	Neutral	Diagree	Strongly diagree	Diagree	Strongly diagree	Not much	Neutral	Not much	Not very much	Easy	Strongly not under control	Very planned	Unconditional	Likely	Very likely	Likely	Ulikely	Neutral	Strongly agree	Agree	Disagree	Agree
280	33	Protestant	Only read and write	Married	House wife	Yes	Health institution	4	Yes	Four times & above	Very good	Very usefull	Very pleasant	Boring	Agree	Strongly agree	Agree	Strongly agree	Agree	Very good	Good	Very good	Good	Good	Diagree	Diagree	Diagree	Strongly diagree	Diagree	Strongly diagree	Diagree	Strongly diagree	Not much	Much	Not much	Much	Very difficult	Under control	Sudden	Very conditional	Very likely	Likely	Very likely	Ulikely	Strongly agree	Agree	Disagree	Strongly agree	Disagree
281	37	Orthodox	Only read and write	Married	House wife	Yes	Health institution	8	Yes	Two times	Very bad	Very useless	Very unpleasantl	Very boring	Agree	Neutral	Neutral	Agree	Neutral	Good	Very good	Good	Very good	Good	Diagree	Strongly diagree	Diagree	Neutral	Diagree	Diagree	Neutral	Diagree	Not much	Not much	Not much	Not much	Easy	Strongly not under control	Planned	Very conditional	Unlikely	Likely	Ulikely	Ulikely	Agree	Strongly agree	Disagree	Strongly disagree	Strongly disagree
282	35	Muslim	Primary education	Married	Merchant	Yes	Health institution	5	No	#NULL!	Very good	Very usefull	Very pleasant	Very interesting	Strongly agree	Agree	Strongly agree	Strongly agree	Strongly agree	Good	Very good	Good	Very good	Good	Strongly agree	Strongly agree	Strongly agree	Strongly agree	Strongly agree	Strongly agree	Strongly agree	Strongly agree	Very much	Very much	Very much	Very much	Difficult	Not under control	Sudden	Conditional	Likely	Very likely	Likely	Ulikely	Disagree	Strongly agree	Agree	Agree	Disagree
283	34	Orthodox	Only read and write	Married	House wife	Yes	Health institution	7	Yes	One times	Very bad	Useless	Very unpleasantl	Very boring	Agree	Strongly agree	Agree	Strongly agree	Agree	Very good	Good	Very good	Very good	Very good	Strongly diagree	Diagree	Diagree	Neutral	Neutral	Diagree	Neutral	Diagree	Neutral	Not much	Not much	Not much	Difficult	Under control	Very sudden	Conditional	Very likely	Likely	Likely	Very likely	Agree	Strongly agree	Agree	Agree	Disagree
284	20	Orthodox	Only read and write	Married	House wife	Yes	Health institution	2	No	#NULL!	Very bad	Useless	Very unpleasantl	Boring	Strongly agree	Strongly agree	Strongly agree	Strongly agree	Strongly agree	Very good	Very good	Very good	Very good	Very good	Diagree	Diagree	Strongly diagree	Strongly diagree	Strongly diagree	Diagree	Diagree	Diagree	Not very much	Not very much	Not very much	Much	Very difficult	Strongly under control	Very sudden	Very conditional	Unlikely	Likely	Ulikely	Very unlikely	Strongly agree	Agree	Disagree	Agree	Strongly disagree
285	32	Orthodox	Only read and write	Married	House wife	No	#NULL!	1	Yes	Two times	Good	Usefull	Pleasant	Boring	Agree	Agree	Agree	Agree	Agree	Good	Very good	Very good	Very good	Good	Neutral	Neutral	Diagree	Diagree	Diagree	Strongly diagree	Diagree	Diagree	Not much	Not very much	Not much	Not very much	Difficult	Under control	Very sudden	Conditional	Likely	Very likely	Likely	Very likely	Agree	Strongly agree	Strongly agree	Agree	Disagree
286	16	Protestant	Only read and write	Married	Merchant	No	#NULL!	1	Yes	Two times	Good	Usefull	Pleasant	Boring	Strongly agree	Agree	Strongly agree	Agree	Agree	Very good	Good	Very good	Good	Very good	Diagree	Diagree	Diagree	Diagree	Diagree	Diagree	Diagree	Diagree	Not much	Not much	Not much	Not much	Very difficult	Under control	Planned	Conditional	Very likely	Likely	Very likely	Ulikely	Agree	Strongly agree	Disagree	Agree	Neutral
287	20	Protestant	Only read and write	Divorced	Merchant	Yes	Health institution	1	Yes	Three times	Dad	Useless	Unpleasantl	Boring	Strongly agree	Strongly agree	Strongly agree	Strongly agree	Strongly agree	Very good	Very good	Very good	Very good	Very good	Neutral	Diagree	Diagree	Strongly diagree	Diagree	Strongly diagree	Diagree	Strongly diagree	Not much	Not very much	Not much	Not much	Difficult	Under control	Very sudden	Very unconditional	Very likely	Likely	Very likely	Likely	Disagree	Strongly disagree	Strongly agree	Agree	Disagree
288	33	Orthodox	Secondary education and above	Married	Government employee	Yes	Health institution	2	Yes	Two times	Good	Usefull	Pleasant	Boring	Agree	Agree	Agree	Strongly agree	Agree	Good	Very good	Good	Good	Very good	Agree	Agree	Agree	Agree	Agree	Agree	Agree	Agree	Much	Much	Much	Much	Difficult	Strongly under control	Planned	Very unconditional	Very likely	Likely	Very likely	Likely	Agree	Agree	Agree	Agree	Agree
289	21	Protestant	Only read and write	Married	House wife	Yes	Health institution	2	No	#NULL!	Very good	Usefull	Unpleasantl	Very boring	Agree	Strongly agree	Agree	Strongly agree	Agree	Very good	Good	Very good	Good	Very good	Strongly diagree	Strongly diagree	Strongly diagree	Strongly diagree	Strongly diagree	Strongly diagree	Strongly diagree	Strongly diagree	Not very much	Not very much	Not very much	Not very much	Difficult	Strongly under control	Sudden	Conditional	Unlikely	Ulikely	Ulikely	Ulikely	Disagree	Strongly disagree	Strongly disagree	Disagree	Strongly disagree
290	35	Muslim	Primary education	Married	Merchant	Yes	Health institution	5	Yes	Three times	Dad	Usefull	Pleasant	Boring	Agree	Disagree	Disagree	Disagree	Strongly agree	Bad	Very good	Bad	Very good	Bad	Strongly agree	Agree	Strongly agree	Agree	Agree	Agree	Agree	Agree	Much	Much	Much	Much	Difficult	Strongly under control	Very sudden	Conditional	Very likely	Likely	Ulikely	Likely	Strongly agree	Agree	Disagree	Disagree	Disagree
291	23	Protestant	Unable to read and write	Married	House wife	Yes	Health institution	2	No	#NULL!	Undecided	Undecided	Pleasant	Boring	Agree	Agree	Disagree	Agree	Strongly agree	Good	Very good	Very good	Very good	Very good	Agree	Agree	Agree	Neutral	Diagree	Diagree	Strongly diagree	Agree	Neutral	Neutral	Not much	Much	Difficult	Strongly under control	Sudden	Unconditional	Likely	Very likely	Ulikely	Very unlikely	Agree	Strongly agree	Disagree	Strongly disagree	Strongly disagree
292	31	Orthodox	Secondary education and above	Married	Government employee	Yes	Health institution	2	Yes	Two times	Good	Very usefull	Pleasant	Boring	Agree	Strongly agree	Agree	Strongly agree	Strongly agree	Very good	Very good	Very good	Good	Very good	Diagree	Neutral	Neutral	Agree	Diagree	Diagree	Strongly diagree	Strongly diagree	Not much	Not very much	Not much	Not much	Very difficult	Under control	Planned	Conditional	Likely	Very likely	Ulikely	Likely	Strongly agree	Agree	Disagree	Disagree	Disagree
293	20	Orthodox	Secondary education and above	Married	House wife	No	#NULL!	1	No	#NULL!	Dad	Usefull	Very pleasant	Boring	Strongly agree	Strongly agree	Strongly agree	Strongly agree	Strongly agree	Very good	Very good	Very good	Very good	Very good	Agree	Diagree	Agree	Strongly agree	Agree	Agree	Agree	Agree	Not much	Not much	Not much	Much	Very difficult	Strongly under control	Sudden	Conditional	Very likely	Likely	Ulikely	Ulikely	Strongly disagree	Strongly agree	Strongly agree	Agree	Disagree
294	25	Protestant	Only read and write	Married	House wife	Yes	Health institution	3	Yes	Three times	Good	Very usefull	Pleasant	Interesting	Strongly agree	Agree	Strongly agree	Agree	Strongly agree	Very good	Good	Good	Very good	Good	Diagree	Strongly diagree	Strongly diagree	Diagree	Strongly diagree	Diagree	Diagree	Diagree	Not very much	Not very much	Not very much	Not much	Easy	Strongly not under control	Planned	Undecided	Likely	Very likely	Likely	Very likely	Agree	Strongly agree	Agree	Agree	Agree
295	30	Protestant	Primary education	Married	Merchant	Yes	Health institution	3	Yes	Two times	Good	Very usefull	Pleasant	Very interesting	Strongly agree	Agree	Strongly agree	Agree	Strongly agree	Good	Very good	Very good	Good	Good	Strongly diagree	Strongly diagree	Strongly diagree	Strongly diagree	Diagree	Diagree	Strongly diagree	Diagree	Not much	Not very much	Not very much	Not very much	Difficult	Strongly under control	Sudden	Very conditional	Likely	Very likely	Likely	Ulikely	Strongly disagree	Disagree	Strongly disagree	Agree	Disagree
296	33	Orthodox	Only read and write	Married	House wife	Yes	Home	6	Yes	One times	Dad	Very useless	Unpleasantl	Very boring	Strongly agree	Strongly agree	Strongly agree	Strongly agree	Strongly agree	Very good	Very good	Very good	Very good	Good	Agree	Agree	Agree	Agree	Diagree	Diagree	Diagree	Diagree	Not very much	Not very much	Not very much	Not very much	Very difficult	Strongly not under control	Planned	Conditional	Likely	Very likely	Ulikely	Neutral	Agree	Strongly agree	Disagree	Strongly disagree	Strongly disagree
297	21	Protestant	Primary education	Married	House wife	Yes	Health institution	3	No	#NULL!	Undecided	Useless	Very unpleasantl	Boring	Disagree	Disagree	Disagree	Disagree	Disagree	Good	Good	Good	Good	Good	Strongly diagree	Strongly diagree	Strongly diagree	Neutral	Strongly diagree	Strongly diagree	Strongly diagree	Strongly diagree	Not very much	Not much	Not much	Not much	Very difficult	Strongly under control	Very sudden	Very conditional	Likely	Very likely	Ulikely	Very unlikely	Strongly disagree	Strongly agree	Disagree	Agree	Disagree
298	34	Protestant	Secondary education and above	Married	Government employee	Yes	Home	2	Yes	Three times	Good	Undecided	Unpleasantl	Interesting	Agree	Agree	Agree	Agree	Agree	Very good	Very good	Very good	Very good	Very good	Strongly diagree	Strongly diagree	Strongly diagree	Agree	Diagree	Diagree	Diagree	Strongly diagree	Not much	Not very much	Not much	Not much	Easy	Strongly not under control	Sudden	Very unconditional	Unlikely	Very likely	Ulikely	Ulikely	Disagree	Agree	Strongly agree	Disagree	Strongly disagree
299	28	Protestant	Secondary education and above	Married	House wife	Yes	Health institution	4	Yes	Two times	Undecided	Usefull	Pleasant	Boring	Agree	Strongly agree	Agree	Agree	Strongly agree	Good	Very good	Good	Good	Good	Strongly diagree	Agree	Agree	Diagree	Strongly diagree	Diagree	Diagree	Strongly diagree	Not much	Not much	Much	Not very much	Difficult	Not under control	Sudden	Very conditional	Unlikely	Likely	Ulikely	Very likely	Neutral	Disagree	Agree	Disagree	Neutral
300	20	Orthodox	Only read and write	Married	House wife	Yes	Health institution	3	Yes	Two times	Good	Very usefull	Pleasant	Boring	Agree	Agree	Strongly agree	Agree	Strongly agree	Good	Very good	Very good	Good	Good	Diagree	Diagree	Strongly diagree	Diagree	Diagree	Diagree	Strongly diagree	Diagree	Not very much	Not very much	Not very much	Not very much	Difficult	Not under control	Very planned	Unconditional	Unlikely	Neutral	Very unlikely	Ulikely	Agree	Strongly agree	Neutral	Agree	Disagree
301	22	Protestant	Primary education	Married	House wife	Yes	Health institution	2	No	#NULL!	Undecided	Usefull	Pleasant	Interesting	Agree	Strongly agree	Agree	Agree	Agree	Very good	Good	Good	Good	Good	Agree	Diagree	Strongly diagree	Diagree	Diagree	Diagree	Strongly diagree	Strongly diagree	Not very much	Not much	Not very much	Not very much	Easy	Strongly not under control	Sudden	Very conditional	Very likely	Likely	Very likely	Ulikely	Strongly disagree	Strongly disagree	Disagree	Agree	Strongly agree
302	32	Protestant	Only read and write	Married	House wife	Yes	Health institution	2	Yes	Three times	Very good	Usefull	Undecided	Boring	Agree	Neutral	Disagree	Agree	Strongly agree	Neutral	Good	Neutral	Very good	Very good	Strongly agree	Neutral	Diagree	Agree	Diagree	Neutral	Diagree	Strongly diagree	Not much	Not very much	Not very much	Not very much	Difficult	Strongly under control	Sudden	Undecided	Likely	Likely	Ulikely	Neutral	Agree	Agree	Strongly disagree	Disagree	Strongly disagree
303	24	Orthodox	Unable to read and write	Married	Merchant	Yes	Home	2	Yes	Three times	Dad	Very useless	Very pleasant	Interesting	Agree	Agree	Strongly agree	Strongly agree	Agree	Very good	Very good	Good	Very good	Very good	Diagree	Diagree	Diagree	Diagree	Strongly diagree	Strongly diagree	Diagree	Agree	Not very much	Not very much	Not much	Not much	Very difficult	Under control	Undecided	Unconditional	Likely	Very likely	Very likely	Likely	Agree	Strongly agree	Agree	Strongly agree	Disagree
304	20	Protestant	Unable to read and write	Married	House wife	Yes	Health institution	2	Yes	Four times & above	Good	Very usefull	Undecided	Boring	Strongly agree	Agree	Strongly agree	Strongly agree	Strongly agree	Good	Very good	Good	Very good	Good	Agree	Agree	Agree	Agree	Agree	Agree	Agree	Agree	Much	Much	Much	Much	Easy	Not under control	Planned	Unconditional	Likely	Likely	Likely	Likely	Agree	Agree	Agree	Agree	Strongly agree
305	28	Protestant	Secondary education and above	Divorced	Government employee	Yes	Health institution	2	Yes	Two times	Very good	Undecided	Pleasant	Very interesting	Strongly agree	Strongly agree	Agree	Agree	Strongly agree	Good	Very good	Very good	Good	Very good	Strongly diagree	Strongly diagree	Strongly diagree	Strongly diagree	Diagree	Diagree	Diagree	Diagree	Not very much	Not very much	Not very much	Not very much	Difficult	Not under control	Very planned	Conditional	Likely	Very likely	Ulikely	Very unlikely	Agree	Strongly disagree	Disagree	Disagree	Agree
306	22	Protestant	Unable to read and write	Married	House wife	Yes	Home	3	Yes	One times	Good	Usefull	Pleasant	Interesting	Strongly agree	Strongly agree	Strongly agree	Strongly agree	Agree	Good	Very good	Very good	Good	Good	Agree	Agree	Agree	Strongly agree	Strongly agree	Agree	Agree	Strongly agree	Neutral	Not much	Not much	Very much	Easy	Not under control	Very planned	Unconditional	Unlikely	Ulikely	Ulikely	Very unlikely	Disagree	Disagree	Disagree	Disagree	Agree
307	26	Protestant	Unable to read and write	Married	House wife	Yes	Health institution	2	Yes	Three times	Dad	Usefull	Unpleasantl	Interesting	Agree	Strongly agree	Agree	Strongly agree	Agree	Very good	Good	Good	Good	Very good	Agree	Agree	Agree	Agree	Agree	Diagree	Diagree	Diagree	Not much	Not very much	Not very much	Not much	Very difficult	Under control	Very sudden	Conditional	Likely	Very likely	Ulikely	Ulikely	Agree	Strongly agree	Agree	Disagree	Disagree
308	20	Protestant	Unable to read and write	Married	House wife	Yes	Health institution	2	No	#NULL!	Good	Very usefull	Unpleasantl	Undecided	Agree	Strongly agree	Agree	Strongly agree	Agree	Good	Very good	Very good	Good	Good	Strongly diagree	Strongly diagree	Diagree	Strongly diagree	Neutral	Diagree	Strongly diagree	Diagree	Not very much	Not much	Not very much	Not much	Difficult	Strongly not under control	Undecided	Conditional	Very likely	Very likely	Very likely	Very likely	Strongly agree	Strongly agree	Strongly agree	Strongly agree	Disagree
309	20	Protestant	Unable to read and write	Married	House wife	Yes	Home	2	Yes	One times	Good	Usefull	Pleasant	Very interesting	Agree	Agree	Agree	Strongly agree	Agree	Good	Very good	Good	Very good	Very good	Diagree	Diagree	Diagree	Diagree	Agree	Agree	Agree	Agree	Not much	Neutral	Not much	Very much	Difficult	Undecided	Sudden	Unconditional	Very likely	Likely	Likely	Neutral	Agree	Agree	Agree	Agree	Agree
310	28	Protestant	Primary education	Married	House wife	Yes	Health institution	2	Yes	One times	Dad	Very useless	Unpleasantl	Very boring	Disagree	Disagree	Disagree	Disagree	Disagree	Bad	Good	Good	Good	Good	Strongly diagree	Diagree	Strongly diagree	Diagree	Strongly diagree	Diagree	Strongly diagree	Diagree	Not very much	Not much	Not very much	Not much	Very difficult	Under control	Very sudden	Conditional	Very unlikely	Likely	Very unlikely	Ulikely	Agree	Agree	Disagree	Agree	Disagree
311	20	Muslim	Primary education	Married	House wife	No	#NULL!	1	Yes	Four times & above	Dad	Useless	Unpleasantl	Boring	Strongly agree	Agree	Strongly agree	Agree	Strongly agree	Very good	Good	Very good	Good	Very good	Diagree	Diagree	Diagree	Neutral	Strongly diagree	Diagree	Strongly diagree	Diagree	Not very much	Not much	Not very much	Not much	Difficult	Under control	Very sudden	Conditional	Likely	Very likely	Ulikely	Likely	Strongly agree	Agree	Strongly agree	Agree	Disagree
312	21	Protestant	Primary education	Married	House wife	Yes	Health institution	2	Yes	Three times	Dad	Usefull	Pleasant	Very boring	Agree	Agree	Agree	Strongly agree	Agree	Good	Very good	Very good	Very good	Very good	Strongly diagree	Diagree	Strongly diagree	Strongly diagree	Diagree	Diagree	Diagree	Strongly diagree	Not much	Not much	Not much	Much	Very difficult	Not under control	Planned	Conditional	Neutral	Likely	Neutral	Neutral	Neutral	Disagree	Agree	Disagree	Agree
313	19	Protestant	Only read and write	Married	House wife	Yes	Home	2	Yes	Two times	Very bad	Very useless	Very unpleasantl	Very boring	Disagree	Disagree	Strongly disagree	Disagree	Strongly disagree	Bad	Neutral	Bad	Neutral	Bad	Strongly diagree	Diagree	Strongly diagree	Diagree	Diagree	Diagree	Strongly diagree	Strongly diagree	Not much	Not very much	Not very much	Not very much	Very difficult	Strongly under control	Very sudden	Very conditional	Likely	Very likely	Likely	Ulikely	Agree	Disagree	Disagree	Disagree	Strongly disagree
314	33	Orthodox	Primary education	Married	Merchant	Yes	Health institution	4	No	#NULL!	Very bad	Usefull	Unpleasantl	Boring	Agree	Agree	Agree	Strongly agree	Strongly agree	Good	Very good	Good	Very good	Very good	Neutral	Neutral	Neutral	Diagree	Neutral	Diagree	Neutral	Diagree	Neutral	Not much	Not very much	Not much	Difficult	Not under control	Sudden	Conditional	Very likely	Likely	Likely	Very likely	Strongly agree	Strongly agree	Disagree	Neutral	Disagree
315	22	Protestant	Unable to read and write	Married	House wife	Yes	Home	2	No	#NULL!	Very bad	Undecided	Unpleasantl	Boring	Agree	Neutral	Agree	Agree	Agree	Good	Good	Good	Good	Very good	Diagree	Diagree	Strongly diagree	Strongly diagree	Strongly diagree	Diagree	Strongly diagree	Diagree	Not very much	Not much	Not very much	Much	Very difficult	Under control	Planned	Very conditional	Likely	Very likely	Likely	Very likely	Strongly agree	Agree	Disagree	Disagree	Disagree
316	31	Orthodox	Only read and write	Married	House wife	Yes	Health institution	6	No	#NULL!	Good	Usefull	Pleasant	Boring	Disagree	Disagree	Agree	Disagree	Disagree	Good	Very good	Very good	Very good	Good	Strongly diagree	Diagree	Strongly diagree	Diagree	Strongly diagree	Strongly diagree	Strongly diagree	Agree	Not very much	Not very much	Not very much	Not much	Very difficult	Under control	Sudden	Conditional	Unlikely	Likely	Very likely	Neutral	Disagree	Agree	Disagree	Disagree	Disagree
317	24	Protestant	Only read and write	Married	House wife	Yes	Home	5	Yes	One times	Very good	Very usefull	Very pleasant	Interesting	Agree	Agree	Agree	Agree	Agree	Good	Good	Good	Very good	Very good	Agree	Agree	Agree	Agree	Neutral	Agree	Agree	Strongly agree	Neutral	Neutral	Much	Very much	Easy	Not under control	Planned	Unconditional	Very unlikely	Very likely	Very unlikely	Likely	Agree	Strongly disagree	Agree	Agree	Agree
318	25	Protestant	Primary education	Married	House wife	Yes	Home	5	Yes	One times	Very good	Very usefull	Very pleasant	Very interesting	Strongly agree	Strongly agree	Agree	Strongly agree	Agree	Very good	Very good	Very good	Very good	Very good	Neutral	Neutral	Neutral	Agree	Neutral	Agree	Neutral	Strongly agree	Neutral	Neutral	Much	Much	Easy	Not under control	Planned	Unconditional	Neutral	Neutral	Neutral	Very likely	Strongly disagree	Agree	Agree	Strongly agree	Strongly disagree
319	29	Protestant	Secondary education and above	Married	Government employee	Yes	Health institution	5	Yes	Four times & above	Good	Very usefull	Very pleasant	Interesting	Agree	Agree	Agree	Strongly agree	Strongly agree	Good	Very good	Good	Good	Good	Agree	Agree	Agree	Agree	Agree	Agree	Agree	Strongly agree	Neutral	Neutral	Not very much	Much	Very difficult	Under control	Planned	Very unconditional	Very unlikely	Very unlikely	Very unlikely	Very unlikely	Disagree	Agree	Disagree	Disagree	Neutral
320	23	Orthodox	Primary education	Married	Merchant	No	#NULL!	1	Yes	One times	Very good	Very usefull	Very pleasant	Very interesting	Strongly agree	Strongly agree	Strongly agree	Strongly agree	Strongly agree	Very good	Very good	Very good	Very good	Very good	Diagree	Strongly diagree	Diagree	Strongly diagree	Diagree	Diagree	Strongly diagree	Strongly diagree	Not much	Not much	Not very much	Neutral	Difficult	Strongly under control	Sudden	Undecided	Likely	Very unlikely	Very unlikely	Very unlikely	Agree	Disagree	Agree	Strongly disagree	Strongly disagree
321	26	Protestant	Secondary education and above	Married	Government employee	Yes	Health institution	2	Yes	Three times	Good	Very usefull	Very pleasant	Very interesting	Strongly agree	Agree	Agree	Agree	Agree	Good	Very good	Good	Very good	Very good	Agree	Agree	Agree	Strongly agree	Agree	Agree	Agree	Strongly agree	Very much	Very much	Very much	Very much	Very easy	Not under control	Very planned	Unconditional	Very unlikely	Very unlikely	Very unlikely	Very unlikely	Disagree	Strongly agree	Disagree	Strongly disagree	Agree
322	25	Orthodox	Unable to read and write	Married	House wife	No	#NULL!	1	Yes	Two times	Very good	Very usefull	Very pleasant	Boring	Strongly agree	Agree	Agree	Agree	Agree	Good	Very good	Very good	Good	Very good	Strongly diagree	Strongly diagree	Diagree	Diagree	Diagree	Agree	Diagree	Neutral	Not very much	Neutral	Not very much	Neutral	Easy	Not under control	Planned	Undecided	Very unlikely	Very likely	Very unlikely	Likely	Agree	Disagree	Neutral	Neutral	Strongly agree
323	23	Protestant	Primary education	Married	House wife	No	#NULL!	1	Yes	Two times	Good	Usefull	Pleasant	Boring	Disagree	Disagree	Disagree	Agree	Strongly agree	Good	Very good	Very good	Very good	Good	Strongly diagree	Diagree	Diagree	Diagree	Strongly diagree	Diagree	Strongly diagree	Diagree	Not much	Not much	Not much	Not much	Difficult	Not under control	Sudden	Undecided	Unlikely	Likely	Ulikely	Likely	Agree	Strongly agree	Disagree	Neutral	Disagree
324	18	Muslim	Primary education	Married	House wife	No	#NULL!	1	Yes	Four times & above	Very bad	Useless	Pleasant	Very boring	Neutral	Neutral	Neutral	Neutral	Neutral	Neutral	Good	Good	Very good	Very good	Diagree	Strongly diagree	Diagree	Strongly diagree	Diagree	Diagree	Diagree	Strongly diagree	Not much	Not very much	Not very much	Not much	Very difficult	Strongly not under control	Sudden	Unconditional	Unlikely	Likely	Ulikely	Very unlikely	Agree	Strongly agree	Disagree	Disagree	Disagree
325	27	Orthodox	Secondary education and above	Married	Government employee	Yes	Health institution	3	Yes	Three times	Very good	Very usefull	Very pleasant	Very interesting	Strongly agree	Strongly agree	Strongly agree	Strongly agree	Strongly agree	Very good	Very good	Very good	Very good	Very good	Strongly agree	Strongly agree	Strongly agree	Strongly agree	Strongly agree	Strongly agree	Strongly agree	Strongly agree	Very much	Very much	Very much	Very much	Very easy	Strongly not under control	Very planned	Very unconditional	Very unlikely	Very unlikely	Very unlikely	Very unlikely	Strongly disagree	Strongly disagree	Disagree	Strongly disagree	Strongly agree
326	27	Protestant	Primary education	Married	Merchant	Yes	Health institution	2	Yes	Four times & above	Very good	Usefull	Pleasant	Very interesting	Agree	Agree	Agree	Agree	Agree	Very good	Very good	Good	Good	Good	Agree	Agree	Agree	Agree	Agree	Agree	Agree	Agree	Very much	Neutral	Not much	Very much	Difficult	Strongly under control	Sudden	Unconditional	Very unlikely	Ulikely	Ulikely	Likely	Strongly agree	Strongly agree	Agree	Agree	Strongly disagree
327	30	Protestant	Unable to read and write	Married	House wife	Yes	Home	2	No	#NULL!	Good	Useless	Very unpleasantl	Boring	Neutral	Neutral	Disagree	Neutral	Agree	Very good	Neutral	Good	Very good	Very good	Strongly diagree	Strongly diagree	Strongly diagree	Neutral	Diagree	Diagree	Strongly diagree	Diagree	Not very much	Not much	Neutral	Not very much	Difficult	Under control	Very sudden	Undecided	Very likely	Very likely	Very likely	Neutral	Strongly agree	Strongly agree	Strongly agree	Strongly agree	Neutral
328	29	Orthodox	Unable to read and write	Married	House wife	Yes	Health institution	4	Yes	Three times	Good	Usefull	Pleasant	Boring	Agree	Agree	Agree	Agree	Agree	Very good	Very good	Very good	Very good	Very good	Neutral	Neutral	Neutral	Agree	Diagree	Diagree	Diagree	Diagree	Not very much	Not very much	Not very much	Neutral	Difficult	Not under control	Planned	Unconditional	Likely	Very likely	Very likely	Very likely	Disagree	Strongly agree	Disagree	Disagree	Strongly disagree
329	24	Protestant	Secondary education and above	Married	Government employee	No	#NULL!	1	Yes	Four times & above	Very good	Very usefull	Very pleasant	Boring	Strongly agree	Strongly agree	Strongly agree	Strongly agree	Strongly agree	Very good	Very good	Very good	Very good	Very good	Strongly diagree	Diagree	Diagree	Strongly diagree	Diagree	Agree	Strongly diagree	Agree	Not very much	Much	Not very much	Much	Very easy	Strongly not under control	Very planned	Very unconditional	Very unlikely	Very unlikely	Very unlikely	Very unlikely	Strongly disagree	Strongly agree	Strongly disagree	Strongly disagree	Strongly agree
330	28	Protestant	Only read and write	Married	House wife	Yes	Health institution	5	Yes	Four times & above	Very bad	Useless	Unpleasantl	Very boring	Agree	Agree	Agree	Agree	Agree	Very good	Good	Very good	Good	Good	Strongly diagree	Diagree	Diagree	Diagree	Strongly diagree	Strongly diagree	Diagree	Strongly diagree	Not much	Not very much	Not much	Not very much	Difficult	Strongly under control	Very sudden	Conditional	Likely	Likely	Likely	Likely	Strongly agree	Agree	Strongly agree	Agree	Strongly disagree
331	32	Muslim	Only read and write	Married	House wife	Yes	Health institution	3	Yes	Three times	Very bad	Usefull	Unpleasantl	Boring	Neutral	Agree	Neutral	Agree	Neutral	Very good	Very good	Very good	Very good	Very good	Strongly diagree	Neutral	Neutral	Agree	Diagree	Diagree	Strongly diagree	Neutral	Not much	Not much	Not very much	Neutral	Very difficult	Under control	Planned	Unconditional	Very likely	Very likely	Very likely	Ulikely	Disagree	Neutral	Disagree	Disagree	Strongly disagree
332	22	Protestant	Only read and write	Married	House wife	Yes	Home	3	No	#NULL!	Very bad	Usefull	Very unpleasantl	Boring	Agree	Agree	Agree	Agree	Agree	Good	Very good	Good	Good	Good	Strongly agree	Strongly diagree	Strongly diagree	Strongly diagree	Diagree	Strongly diagree	Strongly diagree	Strongly diagree	Much	Not very much	Not much	Not much	Easy	Under control	Sudden	Very unconditional	Unlikely	Likely	Likely	Ulikely	Strongly agree	Agree	Agree	Agree	Strongly agree
333	23	Muslim	Only read and write	Married	Merchant	Yes	Health institution	4	No	#NULL!	Very bad	Useless	Unpleasantl	Very boring	Agree	Agree	Agree	Agree	Strongly agree	Good	Very good	Very good	Very good	Very good	Diagree	Diagree	Diagree	Agree	Neutral	Diagree	Strongly diagree	Neutral	Neutral	Not much	Not very much	Not much	Undecided	Under control	Planned	Unconditional	Likely	Ulikely	Likely	Likely	Agree	Agree	Strongly agree	Disagree	Strongly disagree
334	23	Protestant	Only read and write	Married	House wife	Yes	Home	3	No	#NULL!	Very bad	Useless	Unpleasantl	Very boring	Agree	Agree	Strongly agree	Strongly agree	Strongly agree	Good	Good	Good	Good	Good	Agree	Strongly agree	Strongly agree	Agree	Agree	Agree	Strongly agree	Strongly agree	Not much	Neutral	Much	Neutral	Difficult	Under control	Very planned	Unconditional	Very likely	Very likely	Very likely	Very likely	Strongly agree	Disagree	Disagree	Disagree	Disagree
335	17	Protestant	Unable to read and write	Married	House wife	No	#NULL!	1	Yes	Three times	Very bad	Usefull	Pleasant	Interesting	Agree	Disagree	Disagree	Disagree	Disagree	Good	Good	Good	Good	Bad	Diagree	Diagree	Agree	Strongly diagree	Strongly diagree	Strongly diagree	Agree	Diagree	Not much	Not much	Neutral	Not very much	Very easy	Strongly not under control	Sudden	Unconditional	Likely	Ulikely	Ulikely	Ulikely	Agree	Disagree	Disagree	Agree	Neutral
336	23	Protestant	Primary education	Married	House wife	Yes	Home	3	No	#NULL!	Very bad	Undecided	Undecided	Boring	Neutral	Neutral	Agree	Strongly agree	Strongly agree	Very good	Very good	Very good	Very good	Very good	Strongly diagree	Diagree	Neutral	Agree	Diagree	Diagree	Strongly diagree	Agree	Not very much	Not very much	Much	Very much	Difficult	Not under control	Very planned	Conditional	Likely	Very likely	Likely	Very likely	Strongly agree	Agree	Strongly agree	Strongly agree	Disagree
337	27	Protestant	Primary education	Widowed	House wife	Yes	Home	5	Yes	Three times	Good	Usefull	Pleasant	Interesting	Agree	Strongly agree	Strongly agree	Agree	Agree	Very good	Very good	Very good	Very good	Very good	Strongly diagree	Diagree	Neutral	Agree	Diagree	Diagree	Strongly diagree	Neutral	Not very much	Not very much	Not very much	Neutral	Difficult	Strongly not under control	Sudden	Conditional	Very likely	Very likely	Very likely	Very likely	Agree	Agree	Strongly agree	Strongly agree	Agree
338	25	Orthodox	Primary education	Married	House wife	Yes	Health institution	3	No	#NULL!	Very bad	Usefull	Pleasant	Boring	Agree	Agree	Agree	Agree	Agree	Very good	Very good	Very good	Very good	Very good	Diagree	Diagree	Diagree	Agree	Strongly diagree	Strongly diagree	Strongly diagree	Agree	Not very much	Not much	Not very much	Very much	Difficult	Under control	Undecided	Unconditional	Very likely	Very likely	Very likely	Very likely	Agree	Agree	Agree	Strongly agree	Neutral
339	18	Orthodox	Only read and write	Married	House wife	Yes	Health institution	2	No	#NULL!	Very bad	Usefull	Pleasant	Interesting	Agree	Agree	Agree	Agree	Agree	Good	Very good	Good	Very good	Very good	Diagree	Diagree	Diagree	Agree	Agree	Diagree	Strongly diagree	Strongly diagree	Much	Not much	Not much	Not much	Difficult	Under control	Sudden	Conditional	Likely	Very likely	Likely	Very likely	Agree	Agree	Strongly agree	Strongly agree	Neutral
340	24	Protestant	Primary education	Married	Merchant	Yes	Home	2	Yes	Three times	Very bad	Undecided	Undecided	Boring	Agree	Agree	Strongly agree	Strongly agree	Strongly agree	Very good	Very good	Very good	Very good	Very good	Diagree	Strongly diagree	Diagree	Agree	Agree	Agree	Strongly diagree	Agree	Neutral	Neutral	Not very much	Much	Difficult	Strongly under control	Sudden	Conditional	Likely	Very likely	Very likely	Very likely	Agree	Agree	Strongly agree	Strongly agree	Disagree
341	32	Orthodox	Primary education	Married	House wife	Yes	Home	4	Yes	Three times	Very bad	Useless	Unpleasantl	Boring	Agree	Agree	Agree	Agree	Agree	Good	Good	Good	Good	Good	Strongly diagree	Strongly diagree	Strongly diagree	Strongly diagree	Diagree	Diagree	Strongly diagree	Agree	Not much	Not much	Not very much	Much	Very difficult	Strongly under control	Sudden	Very conditional	Very likely	Very likely	Very unlikely	Very likely	Agree	Agree	Neutral	Strongly agree	Neutral
342	29	Protestant	Secondary education and above	Married	Government employee	Yes	Health institution	3	Yes	Two times	Very bad	Usefull	Pleasant	Very boring	Strongly agree	Strongly agree	Strongly agree	Strongly agree	Strongly agree	Very good	Very good	Very good	Very good	Very good	Neutral	Neutral	Neutral	Agree	Diagree	Agree	Strongly diagree	Agree	Not much	Neutral	Not very much	Much	Difficult	Under control	Very planned	Very unconditional	Unlikely	Very likely	Ulikely	Ulikely	Disagree	Agree	Disagree	Disagree	Strongly agree
343	30	Protestant	Primary education	Married	Merchant	Yes	Health institution	6	Yes	Two times	Good	Usefull	Pleasant	Interesting	Strongly agree	Strongly agree	Strongly agree	Strongly agree	Strongly agree	Very good	Very good	Very good	Very good	Very good	Neutral	Neutral	Neutral	Agree	Diagree	Agree	Strongly diagree	Agree	Not much	Neutral	Not very much	Not much	Difficult	Strongly not under control	Very planned	Very unconditional	Unlikely	Ulikely	Likely	Very likely	Disagree	Disagree	Strongly disagree	Strongly agree	Agree
344	21	Orthodox	Only read and write	Married	House wife	Yes	Home	3	Yes	Three times	Very bad	Usefull	Pleasant	Boring	Strongly agree	Agree	Agree	Neutral	Neutral	Good	Very good	Good	Very good	Very good	Diagree	Diagree	Diagree	Strongly diagree	Neutral	Strongly diagree	Strongly diagree	Diagree	Not much	Not much	Not much	Not much	Easy	Not under control	Sudden	Unconditional	Unlikely	Ulikely	Neutral	Ulikely	Disagree	Agree	Strongly agree	Agree	Disagree
345	35	Protestant	Secondary education and above	Married	Government employee	Yes	Health institution	4	No	#NULL!	Dad	Usefull	Unpleasantl	Very boring	Strongly agree	Agree	Strongly agree	Agree	Agree	Very good	Very good	Very good	Very good	Very good	Diagree	Diagree	Diagree	Diagree	Strongly diagree	Strongly diagree	Strongly diagree	Agree	Not much	Not very much	Not very much	Much	Difficult	Under control	Very planned	Unconditional	Very likely	Very likely	Ulikely	Very unlikely	Agree	Agree	Neutral	Neutral	Strongly agree
346	32	Protestant	Primary education	Married	House wife	Yes	Home	5	No	#NULL!	Very bad	Useless	Pleasant	Very boring	Agree	Agree	Agree	Agree	Agree	Good	Very good	Very good	Very good	Very good	Agree	Agree	Strongly agree	Agree	Agree	Agree	Neutral	Strongly diagree	Very much	Not much	Very much	Much	Very easy	Not under control	Very sudden	Very conditional	Likely	Likely	Likely	Likely	Agree	Strongly agree	Agree	Agree	Agree
347	30	Protestant	Primary education	Married	Merchant	Yes	Home	3	No	#NULL!	Very bad	Useless	Unpleasantl	Boring	Strongly agree	Agree	Agree	Agree	Strongly agree	Very good	Very good	Good	Very good	Very good	Strongly agree	Agree	Neutral	Neutral	Diagree	Diagree	Diagree	Agree	Neutral	Not much	Not much	Not much	Easy	Under control	Planned	Very conditional	Unlikely	Very likely	Ulikely	Likely	Agree	Agree	Strongly agree	Agree	Agree
348	33	Protestant	Primary education	Married	House wife	Yes	Home	4	No	#NULL!	Very bad	Undecided	Unpleasantl	Very boring	Disagree	Neutral	Neutral	Neutral	Agree	Good	Good	Good	Very good	Very good	Strongly diagree	Strongly diagree	Strongly diagree	Diagree	Strongly diagree	Strongly diagree	Strongly diagree	Diagree	Not much	Not very much	Not very much	Not much	Undecided	Undecided	Planned	Unconditional	Very likely	Very likely	Likely	Neutral	Agree	Agree	Neutral	Neutral	Agree
349	25	Protestant	Primary education	Married	House wife	Yes	Home	2	No	#NULL!	Very bad	Usefull	Unpleasantl	Very boring	Disagree	Disagree	Neutral	Neutral	Agree	Good	Very good	Good	Very good	Very good	Diagree	Strongly diagree	Strongly diagree	Diagree	Strongly diagree	Diagree	Strongly diagree	Agree	Neutral	Neutral	Not much	Not much	Difficult	Strongly under control	Sudden	Conditional	Likely	Likely	Ulikely	Very likely	Agree	Disagree	Disagree	Disagree	Disagree
350	24	Protestant	Only read and write	Married	House wife	Yes	Home	3	No	#NULL!	Very bad	Useless	Unpleasantl	Boring	Agree	Agree	Agree	Strongly agree	Agree	Good	Good	Very good	Very good	Very good	Strongly diagree	Strongly diagree	Strongly diagree	Diagree	Strongly diagree	Strongly diagree	Strongly diagree	Diagree	Not much	Not very much	Not very much	Not much	Difficult	Undecided	Planned	Conditional	Likely	Very likely	Ulikely	Very likely	Strongly agree	Disagree	Disagree	Disagree	Strongly agree
351	18	Orthodox	Only read and write	Married	House wife	No	#NULL!	1	No	#NULL!	Dad	Very useless	Pleasant	Boring	Disagree	Strongly disagree	Disagree	Disagree	Neutral	Good	Very good	Good	Good	Good	Strongly diagree	Strongly diagree	Strongly diagree	Diagree	Strongly diagree	Strongly diagree	Strongly diagree	Diagree	Not much	Not very much	Not very much	Not much	Difficult	Under control	Planned	Unconditional	Very likely	Very likely	Very likely	Likely	Strongly agree	Agree	Strongly agree	Agree	Disagree
352	33	Protestant	Only read and write	Married	House wife	Yes	Home	4	Yes	Four times & above	Dad	Usefull	Unpleasantl	Very boring	Strongly agree	Agree	Agree	Strongly agree	Strongly agree	Very good	Very good	Very good	Very good	Very good	Agree	Strongly agree	Strongly agree	Agree	Strongly agree	Strongly agree	Strongly agree	Strongly agree	Very much	Very much	Very much	Very much	Very easy	Strongly not under control	Very planned	Very unconditional	Very likely	Likely	Ulikely	Very unlikely	Strongly agree	Strongly agree	Agree	Strongly agree	Strongly agree
353	22	Orthodox	Primary education	Married	House wife	Yes	Health institution	2	No	#NULL!	Dad	Useless	Unpleasantl	Boring	Agree	Strongly agree	Agree	Agree	Strongly agree	Good	Good	Good	Good	Good	Strongly agree	Agree	Agree	Strongly agree	Strongly diagree	Strongly agree	Agree	Strongly agree	Very much	Neutral	Much	Very much	Very easy	Under control	Planned	Unconditional	Likely	Very likely	Neutral	Very likely	Strongly agree	Strongly agree	Agree	Agree	Agree
354	19	Protestant	Primary education	Married	Merchant	Yes	Home	2	No	#NULL!	Good	Usefull	Pleasant	Interesting	Agree	Strongly agree	Agree	Agree	Agree	Good	Good	Good	Good	Very good	Agree	Agree	Agree	Agree	Strongly agree	Agree	Agree	Agree	Very much	Very much	Much	Much	Easy	Under control	Planned	Very unconditional	Very likely	Neutral	Very likely	Very likely	Strongly agree	Agree	Agree	Agree	Strongly agree
355	27	Protestant	Primary education	Married	Merchant	Yes	Home	3	No	#NULL!	Dad	Undecided	Unpleasantl	Boring	Disagree	Disagree	Agree	Neutral	Disagree	Good	Good	Bad	Very good	Very good	Diagree	Diagree	Agree	Diagree	Diagree	Agree	Diagree	Agree	Not much	Much	Much	Not very much	Easy	Under control	Planned	Unconditional	Very likely	Likely	Likely	Likely	Agree	Agree	Agree	Agree	Strongly agree
356	21	Protestant	Primary education	Married	House wife	Yes	Health institution	3	No	#NULL!	Very bad	Usefull	Unpleasantl	Very boring	Agree	Agree	Agree	Strongly agree	Strongly agree	Very good	Very good	Very good	Very good	Very good	Diagree	Strongly diagree	Agree	Agree	Strongly diagree	Diagree	Diagree	Strongly diagree	Neutral	Not much	Much	Very much	Difficult	Not under control	Planned	Very conditional	Likely	Likely	Neutral	Very likely	Agree	Strongly agree	Strongly agree	Agree	Strongly agree
357	36	Protestant	Unable to read and write	Married	House wife	Yes	Home	8	No	#NULL!	Very bad	Usefull	Unpleasantl	Very boring	Strongly agree	Agree	Agree	Agree	Disagree	Good	Good	Good	Good	Very good	Agree	Agree	Agree	Agree	Strongly agree	Agree	Strongly agree	Strongly agree	Very much	Very much	Very much	Very much	Easy	Not under control	Planned	Conditional	Unlikely	Likely	Ulikely	Ulikely	Agree	Agree	Agree	Strongly agree	Neutral
358	31	Protestant	Unable to read and write	Married	House wife	Yes	Home	7	No	#NULL!	Undecided	Useless	Unpleasantl	Very boring	Disagree	Disagree	Disagree	Neutral	Disagree	Good	Good	Good	Good	Good	Strongly diagree	Diagree	Strongly diagree	Strongly diagree	Diagree	Strongly diagree	Strongly diagree	Agree	Neutral	Not much	Not much	Much	Very difficult	Not under control	Sudden	Very conditional	Likely	Likely	Ulikely	Likely	Strongly agree	Agree	Strongly agree	Agree	Disagree
359	33	Orthodox	Primary education	Married	House wife	Yes	Home	5	Yes	Three times	Very bad	Usefull	Unpleasantl	Very boring	Disagree	Neutral	Agree	Agree	Agree	Good	Good	Good	Very good	Very good	Strongly diagree	Diagree	Strongly diagree	Diagree	Strongly diagree	Diagree	Strongly diagree	Agree	Very much	Not much	Not much	Not much	Very difficult	Strongly under control	Sudden	Conditional	Likely	Very likely	Very likely	Very likely	Agree	Agree	Strongly agree	Strongly agree	Agree
360	24	Orthodox	Only read and write	Married	House wife	Yes	Health institution	3	No	#NULL!	Very bad	Very useless	Very unpleasantl	Very boring	Neutral	Disagree	Disagree	Agree	Agree	Very good	Very good	Very good	Very good	Very good	Strongly diagree	Strongly diagree	Diagree	Strongly diagree	Strongly diagree	Strongly diagree	Diagree	Strongly diagree	Not much	Not very much	Not very much	Not much	Difficult	Not under control	Sudden	Unconditional	Very likely	Very likely	Very likely	Very likely	Strongly agree	Strongly agree	Agree	Neutral	Disagree
361	26	Protestant	Secondary education and above	Married	Government employee	Yes	Health institution	2	Yes	Three times	Good	Very usefull	Unpleasantl	Very boring	Strongly agree	Agree	Strongly agree	Agree	Agree	Good	Very good	Very good	Very good	Very good	Strongly diagree	Strongly diagree	Strongly diagree	Agree	Strongly diagree	Strongly diagree	Strongly diagree	Agree	Not very much	Not very much	Not very much	Not much	Very difficult	Not under control	Planned	Unconditional	Very unlikely	Very unlikely	Ulikely	Ulikely	Disagree	Agree	Agree	Agree	Neutral
362	18	Protestant	Only read and write	Married	Merchant	No	#NULL!	1	Yes	Four times & above	Dad	Usefull	Unpleasantl	Very boring	Strongly disagree	Disagree	Agree	Agree	Agree	Very good	Very good	Very good	Very good	Very good	Agree	Agree	Agree	Strongly agree	Agree	Agree	Neutral	Agree	Neutral	Not much	Not much	Much	Difficult	Not under control	Planned	Very conditional	Likely	Likely	Likely	Very likely	Strongly agree	Agree	Agree	Strongly agree	Agree
363	17	Protestant	Primary education	Married	House wife	No	#NULL!	1	No	#NULL!	Dad	Undecided	Unpleasantl	Very boring	Strongly agree	Agree	Agree	Strongly agree	Strongly agree	Very bad	Very good	Good	Very good	Very good	Agree	Diagree	Strongly agree	Diagree	Agree	Diagree	Strongly diagree	Agree	Neutral	Very much	Not much	Very much	Very difficult	Under control	Planned	Conditional	Very likely	Likely	Ulikely	Very likely	Agree	Strongly agree	Strongly disagree	Agree	Strongly agree
364	27	Protestant	Only read and write	Married	Merchant	Yes	Health institution	3	Yes	Three times	Dad	Useless	Unpleasantl	Boring	Disagree	Neutral	Agree	Strongly agree	Strongly agree	Good	Neutral	Neutral	Very good	Good	Neutral	Agree	Neutral	Strongly agree	Agree	Strongly diagree	Strongly diagree	Diagree	Very much	Neutral	Much	Very much	Difficult	Not under control	Planned	Conditional	Very likely	Likely	Ulikely	Very likely	Strongly agree	Strongly agree	Agree	Strongly agree	Agree
365	25	Protestant	Secondary education and above	Married	Government employee	Yes	Health institution	2	Yes	Four times & above	Very good	Very usefull	Very pleasant	Very interesting	Strongly agree	Agree	Strongly agree	Strongly agree	Agree	Very good	Very good	Very good	Very good	Good	Agree	Agree	Agree	Agree	Strongly agree	Agree	Strongly agree	Agree	Much	Very much	Much	Very much	Undecided	Under control	Planned	Conditional	Likely	Likely	Very likely	Very likely	Agree	Agree	Strongly agree	Strongly disagree	Strongly disagree
283	28	Orthodox	Unable to read and write	Married	House wife	Yes	Health institution	3	No	#NULL!	Undecided	Useless	Unpleasantl	Boring	Agree	Agree	Agree	Strongly agree	Agree	Very good	Very good	Very good	Very good	Very good	Agree	Strongly diagree	Agree	Agree	Agree	Agree	Agree	Strongly agree	Very much	Much	Much	Not much	Undecided	Under control	Planned	Conditional	Likely	Ulikely	Very unlikely	Very unlikely	Strongly agree	Strongly agree	Strongly agree	Agree	Disagree
367	30	Orthodox	Unable to read and write	Married	House wife	Yes	Health institution	4	No	#NULL!	Good	Very usefull	Pleasant	Interesting	Disagree	Neutral	Strongly agree	Agree	Strongly agree	Good	Very good	Very good	Good	Very good	Strongly diagree	Diagree	Diagree	Diagree	Neutral	Neutral	Neutral	Neutral	Not much	Not much	Not much	Much	Difficult	Under control	Planned	Unconditional	Very likely	Very likely	Very likely	Very likely	Agree	Strongly agree	Strongly agree	Strongly agree	Agree
368	26	Orthodox	Unable to read and write	Married	Government employee	Yes	Health institution	4	Yes	One times	Undecided	Usefull	Very pleasant	Interesting	Disagree	Agree	Disagree	Strongly agree	Agree	Very good	Good	Good	Very good	Good	Strongly diagree	Diagree	Diagree	Strongly diagree	Diagree	Diagree	Diagree	Strongly diagree	Not much	Neutral	Not much	Neutral	Easy	Strongly not under control	Planned	Conditional	Very likely	Likely	Very likely	Very likely	Agree	Disagree	Strongly agree	Agree	Agree
369	30	Orthodox	Unable to read and write	Married	House wife	Yes	Health institution	4	Yes	Three times	Very good	Very usefull	Very pleasant	Very interesting	Agree	Agree	Agree	Agree	Strongly agree	Good	Very good	Very good	Very good	Very good	Agree	Agree	Agree	Agree	Agree	Agree	Agree	Strongly agree	Very much	Neutral	Not very much	Much	Difficult	Not under control	Sudden	Conditional	Likely	Very likely	Likely	Very likely	Agree	Agree	Agree	Agree	Disagree
370	27	Muslim	Primary education	Married	Merchant	Yes	Home	2	Yes	One times	Very bad	Useless	Undecided	Boring	Neutral	Agree	Neutral	Agree	Strongly agree	Very good	Good	Very good	Very good	Very good	Strongly diagree	Diagree	Neutral	Diagree	Neutral	Diagree	Neutral	Diagree	Not much	Neutral	Not much	Much	Very difficult	Strongly under control	Very sudden	Very conditional	Likely	Very likely	Ulikely	Ulikely	Agree	Strongly agree	Disagree	Neutral	Disagree
371	20	Protestant	Secondary education and above	Married	House wife	No	#NULL!	1	No	#NULL!	Good	Very usefull	Pleasant	Boring	Agree	Strongly agree	Agree	Strongly agree	Agree	Very good	Good	Very good	Good	Good	Diagree	Neutral	Neutral	Diagree	Diagree	Neutral	Diagree	Neutral	Not much	Neutral	Not much	Not very much	Difficult	Not under control	Very planned	Unconditional	Likely	Very likely	Ulikely	Likely	Disagree	Agree	Strongly agree	Disagree	Disagree
172	24	Protestant	Only read and write	Married	Government employee	No	#NULL!	2	No	#NULL!	Very bad	Usefull	Unpleasantl	Boring	Agree	Agree	Agree	Agree	Agree	Good	Very good	Good	Very good	1	Strongly diagree	Strongly diagree	Agree	Diagree	Agree	Diagree	Agree	Diagree	Neutral	Not much	Much	Not much	Easy	Under control	Sudden	Unconditional	Very likely	Likely	Very likely	Very likely	Strongly agree	Strongly agree	Strongly agree	Agree	Agree
373	26	Orthodox	Secondary education and above	Married	Government employee	Yes	Home	5	Yes	One times	Dad	Undecided	Pleasant	Boring	Agree	Agree	Agree	Strongly agree	Agree	Very good	Good	Good	Very good	Very good	Diagree	Neutral	Diagree	Neutral	Diagree	Diagree	Strongly diagree	Diagree	Not very much	Not much	Neutral	Not much	Difficult	Undecided	Sudden	Undecided	Likely	Very likely	Likely	Likely	Agree	Strongly agree	Agree	Agree	Agree
374	27	Protestant	Primary education	Married	House wife	Yes	Home	4	No	#NULL!	Dad	Usefull	Unpleasantl	Boring	Agree	Agree	Agree	Agree	Agree	Good	Good	Good	Good	Very good	Diagree	Strongly diagree	Strongly diagree	Agree	Diagree	Agree	Strongly diagree	Neutral	Not much	Very much	Not very much	Neutral	Difficult	Under control	Sudden	Conditional	Likely	Very likely	Likely	Very likely	Strongly agree	Strongly agree	Strongly agree	Strongly agree	Strongly agree
375	25	Protestant	Only read and write	Married	House wife	No	#NULL!	2	Yes	One times	Good	Usefull	Pleasant	Interesting	Agree	Agree	Agree	Agree	Agree	Good	Good	Very good	Very good	Very good	Strongly diagree	Strongly diagree	Strongly diagree	Neutral	Diagree	Diagree	Strongly diagree	Neutral	Not much	Not much	Not very much	Neutral	Difficult	Under control	Planned	Conditional	Very likely	Very likely	Very likely	Very likely	Strongly agree	Strongly agree	Strongly disagree	Disagree	Strongly disagree
376	22	Protestant	Unable to read and write	Married	Government employee	No	#NULL!	1	Yes	One times	Dad	Useless	Unpleasantl	Very boring	Disagree	Disagree	Disagree	Disagree	Disagree	Good	Good	Good	Good	Good	Strongly diagree	Strongly diagree	Strongly diagree	Strongly diagree	Strongly diagree	Strongly diagree	Strongly diagree	Neutral	Not very much	Not very much	Not very much	Neutral	Very difficult	Strongly under control	Sudden	Conditional	Very likely	Likely	Very likely	Very likely	Agree	Strongly agree	Strongly agree	Strongly agree	Neutral
377	35	Muslim	Secondary education and above	Married	House wife	Yes	Home	6	Yes	Two times	Dad	Undecided	Pleasant	Boring	Strongly agree	Agree	Agree	Strongly agree	Strongly agree	Very good	Good	Good	Very good	Very good	Strongly agree	Agree	Agree	Strongly agree	Agree	Strongly agree	Agree	Agree	Very much	Not much	Not much	Much	Easy	Not under control	Very planned	Conditional	Very likely	Very likely	Very unlikely	Very likely	Agree	Agree	Strongly agree	Strongly agree	Agree
378	28	Orthodox	Primary education	Married	House wife	Yes	Home	4	Yes	Two times	Dad	Usefull	Pleasant	Boring	Agree	Neutral	Neutral	Agree	Neutral	Very good	Very good	Good	Very good	Very good	Diagree	Diagree	Diagree	Agree	Diagree	Agree	Diagree	Agree	Not much	Neutral	Not very much	Much	Difficult	Not under control	Planned	Conditional	Unlikely	Likely	Likely	Very likely	Strongly agree	Agree	Strongly agree	Agree	Strongly disagree
379	30	Protestant	Primary education	Married	House wife	Yes	Health institution	4	Yes	Four times & above	Good	Undecided	Unpleasantl	Undecided	Agree	Agree	Agree	Agree	Strongly agree	Good	Very good	Very good	Very good	Good	Strongly diagree	Neutral	Diagree	Neutral	Diagree	Neutral	Diagree	Diagree	Neutral	Not much	Neutral	Not much	Difficult	Undecided	Planned	Conditional	Very likely	Likely	Very unlikely	Likely	Agree	Agree	Strongly agree	Strongly agree	Agree
380	26	Orthodox	Unable to read and write	Married	House wife	Yes	Home	2	No	#NULL!	Good	Useless	Very unpleasantl	Undecided	Disagree	Neutral	Agree	Strongly agree	Agree	Very good	Good	Bad	Neutral	Very good	Strongly diagree	Strongly diagree	Diagree	Diagree	Diagree	Diagree	Strongly diagree	Agree	Not much	Not much	Not much	Much	Difficult	Not under control	Planned	Unconditional	Likely	Likely	Likely	Very likely	Strongly agree	Strongly agree	Disagree	Strongly agree	Strongly agree
381	32	Protestant	Secondary education and above	Married	Government employee	Yes	Health institution	6	Yes	Three times	Dad	Usefull	Undecided	Interesting	Neutral	Agree	Neutral	Neutral	Agree	Good	Very good	Good	Very good	Very good	Strongly diagree	Diagree	Neutral	Diagree	Neutral	Diagree	Diagree	Strongly diagree	Neutral	Not much	Neutral	Not much	Easy	Undecided	Very sudden	Conditional	Likely	Neutral	Very unlikely	Ulikely	Agree	Strongly agree	Agree	Agree	Agree
382	25	Protestant	Secondary education and above	Married	Merchant	Yes	Home	3	No	#NULL!	Dad	Usefull	Pleasant	Boring	Strongly disagree	Disagree	Agree	Agree	Strongly agree	Very good	Good	Very good	Very good	Very good	Diagree	Diagree	Diagree	Agree	Strongly diagree	Strongly diagree	Agree	Diagree	Neutral	Not much	Much	Not much	Easy	Not under control	Sudden	Unconditional	Likely	Likely	Likely	Likely	Strongly agree	Strongly agree	Agree	Strongly agree	Agree
383	21	Protestant	Primary education	Married	Merchant	Yes	Health institution	3	No	#NULL!	Dad	Undecided	Unpleasantl	Boring	Neutral	Disagree	Agree	Strongly agree	Agree	Very good	Good	Very good	Good	Very good	Diagree	Neutral	Diagree	Neutral	Diagree	Diagree	Strongly diagree	Strongly diagree	Not much	Not very much	Not much	Not very much	Difficult	Strongly under control	Sudden	Undecided	Unlikely	Likely	Likely	Ulikely	Disagree	Agree	Disagree	Neutral	Disagree
384	32	Protestant	Only read and write	Married	House wife	Yes	Health institution	3	Yes	Two times	Good	Usefull	Pleasant	Interesting	Agree	Agree	Strongly agree	Strongly agree	Strongly agree	Very good	Very good	Good	Very good	Very good	Diagree	Strongly diagree	Strongly diagree	Agree	Diagree	Agree	Strongly diagree	Agree	Not much	Not much	Not much	Much	Very easy	Not under control	Planned	Unconditional	Likely	Likely	Likely	Likely	Agree	Disagree	Strongly disagree	Agree	Disagree
385	25	Orthodox	Primary education	Married	House wife	Yes	Health institution	2	Yes	Three times	Good	Undecided	Very pleasant	Interesting	Disagree	Neutral	Disagree	Disagree	Agree	Very good	Good	Good	Good	Bad	Agree	Agree	Strongly agree	Agree	Diagree	Agree	Diagree	Diagree	Neutral	Neutral	Not much	Very much	Easy	Not under control	Very planned	Undecided	Likely	Very likely	Ulikely	Ulikely	Disagree	Agree	Strongly agree	Strongly agree	Agree
386	20	Protestant	Unable to read and write	Married	Merchant	Yes	Home	5	Yes	Four times & above	Very good	Very usefull	Pleasant	Interesting	Agree	Strongly agree	Agree	Agree	Strongly agree	Very good	Good	Very good	Good	Very good	Strongly agree	Strongly agree	Agree	Strongly agree	Agree	Agree	Neutral	Diagree	Neutral	Much	Much	Neutral	Difficult	Undecided	Sudden	Very unconditional	Likely	Ulikely	Ulikely	Ulikely	Disagree	Disagree	Disagree	Disagree	Disagree
387	26	Protestant	Secondary education and above	Married	Government employee	Yes	Health institution	4	Yes	Three times	Good	Very usefull	Very pleasant	Interesting	Agree	Agree	Strongly agree	Strongly agree	Agree	Very good	Very good	Good	Very good	Very good	Agree	Strongly agree	Diagree	Diagree	Agree	Agree	Agree	Strongly agree	Much	Neutral	Very much	Not much	Difficult	Not under control	Very planned	Very unconditional	Unlikely	Likely	Very unlikely	Ulikely	Disagree	Disagree	Agree	Agree	Strongly agree
388	28	Orthodox	Primary education	Married	Merchant	Yes	Health institution	3	Yes	Three times	Very good	Very usefull	Pleasant	Interesting	Agree	Strongly agree	Agree	Agree	Strongly agree	Very good	Good	Very good	Good	Very good	Diagree	Neutral	Diagree	Diagree	Agree	Strongly agree	Agree	Neutral	Not much	Much	Not much	Not much	Difficult	Not under control	Sudden	Unconditional	Likely	Ulikely	Ulikely	Ulikely	Disagree	Disagree	Agree	Disagree	Agree
389	24	Protestant	Unable to read and write	Married	House wife	Yes	Health institution	3	Yes	Three times	Good	Very usefull	Very pleasant	Interesting	Agree	Neutral	Agree	Neutral	Agree	Very good	Good	Very good	Good	Very good	Diagree	Strongly diagree	Diagree	Strongly agree	Diagree	Neutral	Diagree	Diagree	Not much	Neutral	Not much	Not much	Difficult	Under control	Undecided	Conditional	Likely	Very likely	Ulikely	Likely	Strongly agree	Agree	Agree	Strongly agree	Agree
390	29	Orthodox	Secondary education and above	Married	House wife	Yes	Health institution	3	Yes	Two times	Dad	Useless	Undecided	Very boring	Agree	Agree	Strongly agree	Strongly agree	Agree	Very bad	Very good	Very good	Good	Good	Agree	Agree	Agree	Strongly agree	Agree	Agree	Agree	Strongly agree	Not much	Not much	Neutral	Much	Undecided	Under control	Undecided	Unconditional	Very likely	Likely	Likely	Very likely	Strongly agree	Agree	Agree	Strongly agree	Agree
391	25	Muslim	Only read and write	Married	Merchant	Yes	Home	3	No	#NULL!	Very good	Very usefull	Very pleasant	Very interesting	Agree	Agree	Agree	Agree	Agree	Good	Very good	Good	Very good	Bad	Agree	Agree	Strongly agree	Agree	Agree	Agree	Strongly agree	Neutral	Neutral	Not very much	Much	Very much	Easy	Strongly not under control	Planned	Conditional	Unlikely	Ulikely	Ulikely	Ulikely	Agree	Agree	Disagree	Disagree	Neutral
392	22	Orthodox	Primary education	Married	House wife	Yes	Home	3	No	#NULL!	Very bad	Useless	Very unpleasantl	Boring	Agree	Strongly agree	Agree	Neutral	Agree	Neutral	Good	Very good	Very good	Very good	Diagree	Diagree	Neutral	Diagree	Diagree	Diagree	Strongly diagree	Strongly diagree	Not much	Not very much	Not much	Not much	Difficult	Undecided	Sudden	Unconditional	Likely	Very likely	Ulikely	Very unlikely	Agree	Strongly agree	Disagree	Strongly disagree	Disagree
393	23	Orthodox	Only read and write	Married	Merchant	Yes	Health institution	2	Yes	One times	Dad	Undecided	Unpleasantl	Boring	Disagree	Neutral	Disagree	Agree	Disagree	Good	Bad	Good	Very good	Very good	Strongly agree	Strongly agree	Strongly agree	Strongly agree	Strongly agree	Strongly agree	Strongly agree	Strongly agree	Very much	Very much	Much	Not much	Difficult	Undecided	Sudden	Conditional	Likely	Very likely	Ulikely	Ulikely	Disagree	Strongly agree	Disagree	Disagree	Strongly disagree
394	28	Orthodox	Secondary education and above	Married	Government employee	Yes	Health institution	2	Yes	Two times	Very bad	Very useless	Unpleasantl	Undecided	Agree	Agree	Strongly agree	Agree	Strongly agree	Good	Very good	Good	Very good	Good	Strongly agree	Agree	Diagree	Strongly diagree	Diagree	Diagree	Diagree	Agree	Not much	Not much	Much	Not much	Difficult	Strongly under control	Sudden	Conditional	Likely	Likely	Ulikely	Neutral	Strongly agree	Agree	Disagree	Strongly disagree	Disagree
395	34	Orthodox	Primary education	Married	House wife	Yes	Health institution	4	No	#NULL!	Dad	Very useless	Very unpleasantl	Very boring	Agree	Neutral	Agree	Strongly agree	Strongly agree	Very good	Good	Good	Good	Very good	Diagree	Diagree	Agree	Neutral	Strongly diagree	Strongly diagree	Strongly diagree	Strongly diagree	Not very much	Not much	Not very much	Not very much	Difficult	Not under control	Sudden	Very conditional	Unlikely	Likely	Ulikely	Very unlikely	Strongly agree	Agree	Disagree	Disagree	Disagree
396	31	Orthodox	Secondary education and above	Married	Government employee	Yes	Health institution	4	No	#NULL!	Good	Very usefull	Very pleasant	Interesting	Strongly agree	Strongly agree	Strongly agree	Strongly agree	Strongly agree	Very good	Very good	Very good	Very good	Very good	Strongly diagree	Diagree	Diagree	Agree	Agree	Agree	Diagree	Strongly agree	Not much	Much	Not very much	Very much	Difficult	Strongly under control	Planned	Very unconditional	Likely	Very likely	Ulikely	Very unlikely	Strongly agree	Agree	Disagree	Neutral	Disagree
397	27	Protestant	Primary education	Married	Merchant	Yes	Health institution	3	No	#NULL!	Undecided	Usefull	Very pleasant	Boring	Agree	Strongly agree	Agree	Strongly agree	Agree	Very good	Good	Very good	Very good	Good	Neutral	Neutral	Neutral	Neutral	Diagree	Diagree	Strongly diagree	Diagree	Not much	Not much	Not very much	Not very much	Very difficult	Under control	Undecided	Unconditional	Likely	Ulikely	Likely	Ulikely	Disagree	Neutral	Agree	Agree	Neutral
392	23	Protestant	Primary education	Married	House wife	Yes	Health institution	2	Yes	One times	Good	Usefull	Pleasant	Interesting	Agree	Strongly agree	Agree	Strongly agree	Strongly agree	Good	Very good	Very good	Good	Very good	Diagree	Diagree	Diagree	Agree	Diagree	Diagree	Diagree	Strongly agree	Not much	Not much	Not much	Very much	Difficult	Not under control	Planned	Conditional	Likely	Likely	Likely	Likely	Agree	Agree	Agree	Agree	Strongly agree
399	32	Orthodox	Unable to read and write	Married	House wife	Yes	Home	4	No	#NULL!	Very bad	Usefull	Pleasant	Interesting	Agree	Agree	Disagree	Agree	Agree	Good	Very good	Good	Good	Good	Strongly diagree	Diagree	Diagree	Neutral	Diagree	Strongly diagree	Strongly diagree	Strongly diagree	Much	Not much	Not much	Not very much	Easy	Strongly under control	Planned	Unconditional	Unlikely	Likely	Very likely	Very likely	Strongly agree	Strongly agree	Strongly agree	Agree	Agree
400	29	Protestant	Only read and write	Widowed	House wife	Yes	Home	4	No	#NULL!	Very bad	Usefull	Undecided	Very boring	Disagree	Disagree	Disagree	Disagree	Disagree	Good	Good	Good	Good	Good	Strongly diagree	Strongly diagree	Strongly diagree	Diagree	Diagree	Strongly diagree	Strongly diagree	Neutral	Not much	Not much	Not much	Neutral	Very difficult	Strongly under control	Very sudden	Very conditional	Likely	Likely	Likely	Very likely	Strongly agree	Strongly agree	Agree	Agree	Neutral
401	22	Orthodox	Unable to read and write	Married	House wife	Yes	Home	2	Yes	One times	Dad	Undecided	Undecided	Boring	Disagree	Disagree	Disagree	Disagree	Neutral	Neutral	Neutral	Neutral	Good	Good	Diagree	Strongly diagree	Strongly diagree	Neutral	Strongly diagree	Strongly diagree	Strongly diagree	Neutral	Not much	Not much	Not very much	Very much	Very difficult	Undecided	Planned	Very conditional	Neutral	Neutral	Likely	Likely	Neutral	Agree	Strongly disagree	Strongly disagree	Strongly agree
402	27	Protestant	Primary education	Married	Merchant	Yes	Health institution	2	Yes	One times	Good	Usefull	Pleasant	Interesting	Agree	Strongly agree	Agree	Strongly agree	Agree	Very good	Good	Good	Very good	Bad	Diagree	Diagree	Agree	Diagree	Diagree	Diagree	Agree	Diagree	Not much	Not much	Much	Not much	Easy	Not under control	Sudden	Unconditional	Likely	Likely	Likely	Likely	Agree	Agree	Agree	Strongly agree	Agree
403	25	Muslim	Unable to read and write	Married	House wife	Yes	Home	3	No	#NULL!	Very bad	Useless	Undecided	Interesting	Disagree	Disagree	Agree	Agree	Agree	Good	Good	Good	Very good	Very good	Agree	Agree	Agree	Strongly agree	Diagree	Diagree	Strongly diagree	Diagree	Not much	Not much	Not very much	Not much	Very difficult	Under control	Planned	Conditional	Likely	Very likely	Likely	Very likely	Agree	Strongly agree	Agree	Agree	Disagree
404	32	Protestant	Unable to read and write	Married	House wife	Yes	Home	6	Yes	Two times	Undecided	Usefull	Pleasant	Boring	Agree	Agree	Agree	Agree	Agree	Very good	Very good	Very good	Very good	Very good	Agree	Strongly agree	Agree	Strongly agree	Agree	Agree	Strongly diagree	Agree	Very much	Neutral	Much	Very much	Very easy	Not under control	Planned	Very unconditional	Neutral	Neutral	Likely	Neutral	Agree	Agree	Neutral	Neutral	Agree
405	26	Protestant	Unable to read and write	Married	House wife	Yes	Home	2	Yes	Two times	Undecided	Usefull	Pleasant	Interesting	Agree	Agree	Neutral	Neutral	Agree	Good	Very good	Very good	Very good	Very good	Agree	Agree	Agree	Agree	Agree	Agree	Neutral	Agree	Neutral	Much	Neutral	Much	Very difficult	Strongly under control	Very sudden	Very conditional	Likely	Likely	Likely	Very likely	Strongly agree	Strongly agree	Agree	Agree	Agree
406	15	Orthodox	Unable to read and write	Married	House wife	No	#NULL!	1	Yes	Three times	Very bad	Useless	Very unpleasantl	Boring	Agree	Strongly agree	Agree	Strongly agree	Agree	Very good	Good	Very good	Good	Good	Diagree	Strongly diagree	Strongly diagree	Diagree	Strongly diagree	Diagree	Strongly diagree	Diagree	Not very much	Not much	Not very much	Not much	Easy	Strongly not under control	Planned	Unconditional	Likely	Very likely	Likely	Ulikely	Strongly disagree	Agree	Strongly agree	Disagree	Neutral
407	26	Orthodox	Unable to read and write	Married	House wife	Yes	Home	2	No	#NULL!	Dad	Usefull	Unpleasantl	Boring	Agree	Agree	Agree	Strongly agree	Strongly agree	Good	Very good	Good	Very good	Very good	Strongly diagree	Diagree	Diagree	Agree	Diagree	Agree	Diagree	Agree	Not much	Neutral	Not much	Much	Difficult	Not under control	Undecided	Undecided	Very likely	Very likely	Likely	Likely	Agree	Agree	Strongly agree	Agree	Agree
408	28	Protestant	Only read and write	Widowed	House wife	Yes	Health institution	3	No	#NULL!	Good	Undecided	Undecided	Boring	Agree	Agree	Strongly agree	Strongly agree	Strongly agree	Very good	Very good	Very good	Good	Good	Diagree	Diagree	Diagree	Diagree	Agree	Agree	Diagree	Diagree	Neutral	Neutral	Not much	Neutral	Easy	Not under control	Planned	Conditional	Unlikely	Very likely	Likely	Likely	Agree	Agree	Agree	Agree	Strongly agree
409	32	Protestant	Secondary education and above	Married	Government employee	Yes	Home	3	No	#NULL!	Good	Usefull	Very pleasant	Interesting	Strongly agree	Strongly agree	Agree	Strongly agree	Strongly agree	Very good	Very good	Very good	Very good	Very good	Diagree	Agree	Strongly diagree	Strongly agree	Agree	Diagree	Strongly diagree	Agree	Neutral	Neutral	Not very much	Much	Easy	Not under control	Very planned	Very unconditional	Likely	Likely	Ulikely	Ulikely	Agree	Strongly agree	Disagree	Agree	Strongly agree
410	26	Protestant	Unable to read and write	Married	House wife	Yes	Health institution	2	Yes	Four times & above	Dad	Undecided	Very unpleasantl	Boring	Disagree	Neutral	Disagree	Neutral	Agree	Neutral	Neutral	Good	Very good	Good	Diagree	Strongly diagree	Diagree	Neutral	Diagree	Strongly diagree	Diagree	Diagree	Not very much	Not much	Not very much	Not much	Very difficult	Under control	Very sudden	Conditional	Very unlikely	Likely	Very unlikely	Ulikely	Strongly disagree	Agree	Disagree	Disagree	Disagree
411	35	Protestant	Unable to read and write	Married	House wife	Yes	Home	6	No	#NULL!	Dad	Undecided	Unpleasantl	Boring	Disagree	Agree	Neutral	Neutral	Agree	Good	Good	Neutral	Neutral	Neutral	Strongly diagree	Strongly diagree	Strongly diagree	Neutral	Diagree	Strongly diagree	Strongly diagree	Neutral	Not much	Not much	Not much	Neutral	Difficult	Undecided	Undecided	Undecided	Likely	Likely	Very likely	Very likely	Agree	Strongly agree	Strongly agree	Strongly agree	Neutral
412	23	Muslim	Unable to read and write	Married	Merchant	Yes	Home	2	No	#NULL!	Good	Usefull	Pleasant	Interesting	Agree	Agree	Agree	Strongly agree	Strongly agree	Very good	Good	Very good	Very good	Very good	Strongly agree	Diagree	Agree	Agree	Diagree	Strongly diagree	Strongly diagree	Agree	Not much	Not much	Not very much	Much	Difficult	Not under control	Planned	Unconditional	Likely	Likely	Likely	Very likely	Agree	Strongly agree	Strongly agree	Agree	Strongly agree
413	22	Muslim	Primary education	Married	Merchant	No	#NULL!	1	No	#NULL!	Undecided	Usefull	Unpleasantl	Very boring	Strongly agree	Strongly agree	Strongly agree	Strongly agree	Strongly agree	Very good	Very good	Very good	Very good	Very good	Diagree	Strongly diagree	Strongly diagree	Agree	Diagree	Strongly diagree	Strongly diagree	Agree	Not much	Not much	Not much	Not much	Undecided	Undecided	Planned	Unconditional	Very likely	Very likely	Likely	Very likely	Strongly agree	Strongly agree	Neutral	Strongly agree	Disagree
414	26	Protestant	Unable to read and write	Married	House wife	Yes	Home	6	No	#NULL!	Dad	Usefull	Unpleasantl	Boring	Agree	Agree	Agree	Agree	Agree	Good	Good	Very good	Very good	Very good	Strongly diagree	Strongly diagree	Strongly diagree	Neutral	Strongly diagree	Strongly diagree	Strongly diagree	Neutral	Not very much	Not very much	Not very much	Neutral	Very difficult	Strongly not under control	Very sudden	Very conditional	Very likely	Very likely	Very likely	Very likely	Strongly agree	Strongly agree	Disagree	Neutral	Neutral
415	20	Protestant	Secondary education and above	Married	Government employee	No	#NULL!	1	Yes	Two times	Good	Usefull	Pleasant	Interesting	Agree	Agree	Agree	Strongly agree	Strongly agree	Very good	Very good	Very good	Very good	Very good	Diagree	Diagree	Diagree	Agree	Agree	Diagree	Diagree	Agree	Not much	Not much	Not much	Much	Easy	Not under control	Planned	Conditional	Unlikely	Likely	Neutral	Ulikely	Neutral	Strongly disagree	Agree	Disagree	Disagree
416	20	Orthodox	Primary education	Single	Merchant	Yes	Health institution	1	Yes	Four times & above	Very bad	Useless	Pleasant	Boring	Agree	Strongly agree	Agree	Strongly agree	Agree	Good	Very good	Good	Very good	Good	Agree	Strongly agree	Agree	Agree	Agree	Agree	Agree	Agree	Much	Much	Much	Much	Easy	Under control	Undecided	Unconditional	Very likely	Very likely	Very likely	Very likely	Agree	Strongly agree	Agree	Strongly agree	Agree
417	39	Protestant	Primary education	Married	Merchant	Yes	Health institution	5	No	#NULL!	Good	Very usefull	Undecided	Very boring	Agree	Strongly agree	Agree	Strongly agree	Agree	Very good	Very good	Good	Very good	Very good	Agree	Agree	Agree	Agree	Agree	Agree	Agree	Strongly agree	Not much	Neutral	Neutral	Not much	Difficult	Under control	Planned	Unconditional	Very likely	Very likely	Likely	Very likely	Strongly agree	Strongly agree	Strongly agree	Agree	Strongly disagree
418	22	Protestant	Unable to read and write	Married	House wife	Yes	Home	3	No	#NULL!	Good	Usefull	Very pleasant	Boring	Disagree	Disagree	Agree	Disagree	Strongly disagree	Good	Very good	Very good	Very good	Very good	Agree	Strongly agree	Strongly agree	Diagree	Agree	Diagree	Diagree	Diagree	Much	Not much	Not much	Not much	Difficult	Undecided	Planned	Undecided	Very likely	Very likely	Likely	Likely	Strongly agree	Agree	Agree	Strongly agree	Strongly agree
418	30	Orthodox	Only read and write	Married	House wife	Yes	Health institution	4	No	#NULL!	Dad	Usefull	Pleasant	Boring	Agree	Strongly agree	Agree	Strongly agree	Strongly agree	Very good	Very good	Very good	Very good	Good	Strongly diagree	Strongly diagree	Strongly diagree	Diagree	Diagree	Strongly diagree	Strongly diagree	Agree	Not much	Not much	Not much	Not very much	Easy	Under control	Planned	Unconditional	Unlikely	Likely	Likely	Likely	Agree	Agree	Strongly agree	Agree	Agree
420	19	Orthodox	Only read and write	Married	House wife	Yes	Health institution	2	Yes	One times	Good	Usefull	Pleasant	Interesting	Strongly agree	Strongly agree	Strongly agree	Strongly agree	Strongly agree	Very good	Good	Very good	Very good	Very good	Strongly agree	Strongly agree	Strongly agree	Strongly agree	Strongly agree	Strongly agree	Strongly agree	Strongly agree	Very much	Very much	Very much	Very much	Difficult	Not under control	Very planned	Very unconditional	Likely	Very likely	Ulikely	Likely	Strongly agree	Agree	Disagree	Disagree	Strongly agree
421	22	Muslim	Unable to read and write	Married	Merchant	Yes	Health institution	3	Yes	Two times	Very bad	Usefull	Unpleasantl	Very boring	Agree	Strongly agree	Strongly agree	Strongly agree	Disagree	Good	Very good	Good	Very good	Good	Strongly agree	Strongly agree	Agree	Agree	Agree	Agree	Strongly agree	Agree	Neutral	Much	Much	Much	Easy	Under control	Planned	Unconditional	Likely	Likely	Likely	Likely	Strongly agree	Agree	Agree	Strongly agree	Disagree
422	32	Orthodox	Unable to read and write	Married	House wife	Yes	Health institution	6	Yes	Three times	Very bad	Usefull	Pleasant	Very boring	Disagree	Disagree	Strongly agree	Strongly agree	Disagree	Good	Very good	Good	Good	Good	Agree	Strongly agree	Agree	Agree	Agree	Agree	Agree	Agree	Very much	Very much	Much	Much	Very easy	Strongly under control	Very sudden	Very unconditional	Very likely	Very likely	Very likely	Very likely	Agree	Disagree	Strongly agree	Agree	Strongly agree
423	30	Orthodox	Unable to read and write	Married	House wife	Yes	Health institution	6	Yes	Three times	Very bad	Usefull	Pleasant	Very boring	Disagree	Disagree	Strongly agree	Strongly agree	Disagree	Good	Very good	Good	Good	Good	Strongly agree	Agree	Agree	Agree	Agree	Agree	Strongly agree	Strongly agree	Not much	Not very much	Very much	Not very much	Very difficult	Strongly not under control	Very planned	Very unconditional	Very likely	Very likely	Likely	Ulikely	Strongly agree	Agree	Strongly agree	Strongly agree	Agree
424	28	Protestant	Unable to read and write	Married	House wife	Yes	Home	4	No	#NULL!	Good	Usefull	Very pleasant	Boring	Disagree	Disagree	Disagree	Strongly disagree	Strongly disagree	Good	Good	Very good	Very good	Very good	Strongly agree	Strongly agree	Strongly agree	Strongly agree	Strongly agree	Agree	Agree	Agree	Very much	Much	Not much	Much	Difficult	Under control	Sudden	Conditional	Very likely	Very likely	Likely	Very likely	Strongly agree	Agree	Strongly agree	Strongly agree	Neutral
425	24	Muslim	Unable to read and write	Married	Merchant	Yes	Health institution	3	Yes	Three times	Very bad	Usefull	Unpleasantl	Boring	Strongly agree	Strongly agree	Strongly agree	Strongly agree	Strongly agree	Very good	Very good	Very good	Very good	Very good	Strongly diagree	Strongly diagree	Strongly diagree	Agree	Diagree	Strongly diagree	Strongly diagree	Diagree	Not much	Not much	Not much	Much	Difficult	Not under control	Sudden	Unconditional	Unlikely	Ulikely	Ulikely	Likely	Agree	Agree	Agree	Agree	Agree
426	25	Muslim	Only read and write	Single	Merchant	No	#NULL!	1	No	#NULL!	Very bad	Very useless	Very unpleasantl	Very boring	Disagree	Disagree	Disagree	Disagree	Disagree	Good	Good	Good	Good	Good	Diagree	Agree	Diagree	Diagree	Diagree	Diagree	Diagree	Diagree	Much	Very much	Not much	Not much	Very easy	Not under control	Planned	Conditional	Likely	Very likely	Very likely	Likely	Agree	Strongly agree	Strongly agree	Agree	Disagree
427	24	Orthodox	Unable to read and write	Married	House wife	Yes	Health institution	2	Yes	Two times	Very bad	Very useless	Pleasant	Very boring	Agree	Disagree	Strongly agree	Disagree	Disagree	Neutral	Bad	Bad	Bad	Bad	Agree	Diagree	Strongly agree	Strongly agree	Strongly agree	Agree	Agree	Agree	Very much	Not much	Much	Very much	Difficult	Not under control	Sudden	Unconditional	Likely	Likely	Likely	Likely	Strongly agree	Agree	Agree	Neutral	Agree
428	22	Protestant	Unable to read and write	Married	House wife	Yes	Health institution	2	Yes	Four times & above	Good	Usefull	Pleasant	Interesting	Strongly agree	Strongly agree	Strongly agree	Strongly agree	Strongly agree	Very good	Very good	Very good	Very good	Very good	Strongly diagree	Strongly diagree	Strongly diagree	Diagree	Diagree	Strongly diagree	Strongly diagree	Agree	Not very much	Not very much	Not much	Not much	Easy	Not under control	Planned	Very unconditional	Very likely	Very likely	Likely	Very likely	Strongly agree	Strongly agree	Agree	Strongly agree	Disagree
429	33	Orthodox	Unable to read and write	Married	House wife	Yes	Home	7	No	#NULL!	Very bad	Usefull	Pleasant	Boring	Neutral	Neutral	Agree	Strongly agree	Agree	Neutral	Neutral	Good	Very good	Good	Agree	Neutral	Agree	Neutral	Neutral	Diagree	Neutral	Diagree	Neutral	Neutral	Not much	Neutral	Very difficult	Under control	Sudden	Undecided	Unlikely	Ulikely	Ulikely	Very likely	Agree	Strongly agree	Agree	Strongly agree	Neutral
430	31	Orthodox	Only read and write	Married	House wife	Yes	Home	6	Yes	Four times & above	Very bad	Very useless	Very unpleasantl	Very boring	Agree	Disagree	Disagree	Disagree	Disagree	Good	Good	Good	Good	Very good	Strongly diagree	Strongly diagree	Strongly diagree	Agree	Strongly diagree	Strongly diagree	Strongly diagree	Agree	Not very much	Not very much	Not much	Much	Very difficult	Not under control	Planned	Conditional	Likely	Likely	Ulikely	Very likely	Agree	Strongly agree	Strongly agree	Agree	Neutral
431	19	Orthodox	Primary education	Married	House wife	Yes	Health institution	2	Yes	Three times	Very bad	Usefull	Unpleasantl	Boring	Disagree	Disagree	Disagree	Agree	Agree	Good	Very good	Very good	Very good	Very good	Strongly diagree	Strongly diagree	Strongly diagree	Strongly diagree	Diagree	Strongly diagree	Strongly diagree	Agree	Not very much	Not much	Not much	Much	Easy	Under control	Planned	Unconditional	Likely	Likely	Ulikely	Likely	Strongly disagree	Agree	Strongly agree	Agree	Neutral
432	18	Protestant	Unable to read and write	Married	House wife	No	#NULL!	1	Yes	Three times	Good	Usefull	Pleasant	Very interesting	Agree	Agree	Strongly agree	Strongly agree	Agree	Good	Good	Good	Good	Good	Diagree	Strongly diagree	Diagree	Strongly diagree	Agree	Agree	Strongly agree	Strongly agree	Very much	Neutral	Not very much	Much	Very difficult	Not under control	Planned	Unconditional	Unlikely	Very likely	Very likely	Very unlikely	Strongly agree	Agree	Strongly agree	Strongly agree	Agree
433	19	Orthodox	Only read and write	Married	Merchant	No	#NULL!	1	Yes	Two times	Dad	Useless	Unpleasantl	Very boring	Disagree	Disagree	Disagree	Disagree	Disagree	Bad	Bad	Bad	Bad	Bad	Strongly diagree	Strongly diagree	Strongly diagree	Strongly diagree	Diagree	Diagree	Diagree	Neutral	Not very much	Not very much	Not much	Neutral	Difficult	Not under control	Planned	Unconditional	Likely	Very likely	Likely	Likely	Strongly agree	Agree	Disagree	Disagree	Disagree
434	22	Muslim	Primary education	Married	House wife	No	#NULL!	2	Yes	Two times	Dad	Useless	Pleasant	Boring	Strongly agree	Agree	Agree	Agree	Strongly agree	Very good	Good	Good	Good	Very good	Diagree	Strongly diagree	Diagree	Agree	Agree	Agree	Strongly agree	Strongly agree	Very much	Very much	Much	Very much	Easy	Strongly not under control	Sudden	Unconditional	Very likely	Very likely	Likely	Likely	Strongly agree	Agree	Agree	Agree	Agree
435	20	Protestant	Unable to read and write	Married	House wife	Yes	Health institution	2	Yes	Two times	Dad	Usefull	Unpleasantl	Boring	Agree	Agree	Agree	Agree	Agree	Very good	Very good	Good	Very good	Very good	Agree	Agree	Agree	Agree	Diagree	Strongly diagree	Strongly diagree	Diagree	Very much	Not much	Not very much	Not much	Difficult	Under control	Very planned	Unconditional	Likely	Very likely	Very likely	Likely	Strongly agree	Agree	Agree	Strongly agree	Disagree
436	21	Protestant	Primary education	Married	House wife	Yes	Health institution	3	Yes	Three times	Dad	Usefull	Unpleasantl	Very boring	Agree	Strongly agree	Agree	Agree	Agree	Very good	Very good	Very good	Very good	Very good	Diagree	Diagree	Diagree	Diagree	Diagree	Agree	Diagree	Agree	Not very much	Neutral	Not much	Much	Difficult	Under control	Undecided	Unconditional	Likely	Likely	Likely	Ulikely	Agree	Agree	Disagree	Disagree	Disagree
437	25	Protestant	Primary education	Married	Government employee	Yes	Home	2	Yes	Four times & above	Good	Usefull	Pleasant	Interesting	Agree	Agree	Agree	Agree	Strongly agree	Very good	Very good	Very good	Very good	Very good	Strongly diagree	Agree	Strongly diagree	Diagree	Diagree	Strongly diagree	Strongly diagree	Diagree	Not much	Not much	Not very much	Much	Difficult	Not under control	Sudden	Unconditional	Very likely	Very likely	Likely	Very likely	Strongly agree	Agree	Strongly agree	Strongly agree	Strongly agree
438	28	Muslim	Primary education	Widowed	Merchant	Yes	Home	5	No	#NULL!	Very bad	Usefull	Pleasant	Very boring	Agree	Agree	Strongly agree	Agree	Strongly agree	Very good	Good	Very good	Good	Very good	Strongly diagree	Diagree	Diagree	Strongly diagree	Agree	Agree	Diagree	Agree	Very much	Much	Not very much	Very much	Easy	Not under control	Very planned	Unconditional	Very likely	Likely	Likely	Very likely	Agree	Agree	Strongly agree	Strongly agree	Agree
439	18	Protestant	Only read and write	Married	House wife	Yes	Home	1	Yes	Two times	Very bad	Usefull	Pleasant	Boring	Disagree	Disagree	Agree	Agree	Agree	Good	Good	Good	Good	Very good	Diagree	Strongly diagree	Strongly diagree	Agree	Diagree	Strongly diagree	Strongly diagree	Agree	Not much	Not very much	Not much	Very much	Difficult	Under control	Sudden	Conditional	Likely	Likely	Likely	Likely	Agree	Strongly agree	Strongly agree	Agree	Disagree
440	21	Muslim	Primary education	Married	House wife	Yes	Home	2	No	#NULL!	Very bad	Usefull	Undecided	Boring	Agree	Agree	Strongly agree	Strongly agree	Strongly agree	Very good	Very good	Very good	Very good	Very good	Strongly diagree	Neutral	Agree	Agree	Agree	Strongly agree	Neutral	Agree	Very much	Much	Neutral	Much	Easy	Not under control	Planned	Unconditional	Likely	Likely	Very unlikely	Ulikely	Agree	Agree	Disagree	Agree	Disagree
441	31	Protestant	Unable to read and write	Married	House wife	Yes	Health institution	4	Yes	Four times & above	Dad	Very useless	Unpleasantl	Very boring	Agree	Agree	Strongly agree	Agree	Strongly agree	Good	Very good	Good	Very good	Good	Strongly diagree	Neutral	Diagree	Neutral	Diagree	Agree	Neutral	Neutral	Not much	Neutral	Much	Not much	Very difficult	Under control	Planned	Very unconditional	Likely	Very likely	Likely	Very likely	Agree	Strongly agree	Agree	Strongly agree	Disagree
442	30	Orthodox	Secondary education and above	Married	Merchant	Yes	Home	5	Yes	Three times	Dad	Very useless	Unpleasantl	Interesting	Agree	Agree	Strongly agree	Agree	Agree	Good	Very good	Very good	Very good	Good	Diagree	Neutral	Neutral	Neutral	Agree	Agree	Diagree	Agree	Much	Much	Neutral	Very much	Difficult	Not under control	Very planned	Conditional	Unlikely	Likely	Ulikely	Likely	Disagree	Agree	Agree	Agree	Disagree
443	24	Orthodox	Primary education	Married	House wife	Yes	Health institution	3	No	#NULL!	Very bad	Very useless	Very unpleasantl	Very boring	Strongly agree	Agree	Strongly agree	Agree	Strongly agree	Good	Very good	Very good	Very good	Good	Strongly diagree	Diagree	Strongly diagree	Strongly diagree	Diagree	Neutral	Diagree	Agree	Neutral	Not much	Neutral	Not much	Difficult	Strongly under control	Sudden	Conditional	Likely	Very likely	Likely	Likely	Strongly agree	Agree	Strongly agree	Agree	Disagree
444	27	Protestant	Unable to read and write	Married	House wife	Yes	Home	5	No	#NULL!	Good	Usefull	Pleasant	Interesting	Agree	Strongly agree	Agree	Strongly agree	Strongly agree	Good	Very good	Good	Very good	Very good	Diagree	Diagree	Diagree	Strongly agree	Diagree	Diagree	Diagree	Agree	Not much	Not much	Not much	Very much	Easy	Not under control	Very planned	Unconditional	Likely	Likely	Likely	Likely	Agree	Agree	Agree	Agree	Agree
445	24	Protestant	Unable to read and write	Married	House wife	Yes	Home	3	Yes	Four times & above	Good	Very usefull	Pleasant	Boring	Agree	Agree	Strongly agree	Strongly agree	Agree	Good	Very good	Good	Good	Good	Diagree	Diagree	Strongly diagree	Agree	Diagree	Strongly diagree	Strongly diagree	Strongly agree	Not much	Not much	Not much	Much	Easy	Not under control	Planned	Unconditional	Unlikely	Likely	Ulikely	Likely	Disagree	Agree	Disagree	Disagree	Neutral
446	26	Protestant	Primary education	Married	House wife	Yes	Health institution	1	No	#NULL!	Good	Usefull	Very pleasant	Very interesting	Agree	Strongly agree	Strongly agree	Strongly agree	Strongly agree	Good	Good	Very good	Good	Very good	Strongly diagree	Diagree	Diagree	Agree	Diagree	Diagree	Diagree	Strongly agree	Not much	Not much	Not much	Very much	Very easy	Strongly not under control	Planned	Conditional	Likely	Neutral	Likely	Likely	Agree	Agree	Disagree	Strongly agree	Agree
447	22	Muslim	Only read and write	Married	House wife	Yes	Home	3	Yes	Three times	Good	Usefull	Pleasant	Interesting	Agree	Strongly agree	Agree	Agree	Strongly agree	Good	Very good	Good	Good	Good	Agree	Agree	Strongly agree	Strongly agree	Agree	Agree	Agree	Strongly agree	Neutral	Neutral	Much	Very much	Easy	Not under control	Very planned	Very unconditional	Likely	Likely	Likely	Ulikely	Disagree	Agree	Agree	Disagree	Disagree
448	29	Protestant	Only read and write	Married	House wife	Yes	Home	3	No	#NULL!	Good	Very usefull	Pleasant	Interesting	Agree	Strongly agree	Agree	Strongly agree	Agree	Very good	Good	Very good	Good	Good	Strongly agree	Agree	Strongly agree	Agree	Strongly agree	Agree	Strongly agree	Agree	Much	Much	Very much	Much	Very easy	Not under control	Sudden	Conditional	Unlikely	Likely	Ulikely	Ulikely	Agree	Agree	Disagree	Agree	Agree
449	21	Orthodox	Primary education	Married	Merchant	No	#NULL!	1	Yes	Three times	Dad	Undecided	Unpleasantl	Interesting	Disagree	Agree	Strongly agree	Agree	Neutral	Neutral	Good	Very good	Good	Very good	Strongly diagree	Diagree	Strongly diagree	Strongly diagree	Diagree	Diagree	Neutral	Neutral	Not much	Not very much	Not much	Not very much	Difficult	Strongly under control	Sudden	Unconditional	Very likely	Very likely	Ulikely	Very likely	Strongly agree	Agree	Strongly agree	Agree	Neutral
450	33	Orthodox	Unable to read and write	Married	House wife	Yes	Home	5	Yes	Two times	Dad	Usefull	Very pleasant	Boring	Agree	Strongly agree	Agree	Strongly agree	Agree	Very good	Good	Very good	Good	Very good	Strongly agree	Agree	Strongly agree	Agree	Strongly agree	Agree	Strongly agree	Agree	Very much	Much	Very much	Very much	Very difficult	Under control	Very planned	Undecided	Likely	Very likely	Likely	Very likely	Agree	Strongly agree	Agree	Strongly agree	Agree
451	23	Protestant	Only read and write	Married	House wife	Yes	Home	2	No	#NULL!	Dad	Useless	Unpleasantl	Boring	Agree	Agree	Agree	Strongly agree	Strongly agree	Good	Good	Good	Good	Very good	Agree	Agree	Agree	Agree	Strongly agree	Agree	Agree	Agree	Very much	Not much	Not very much	Very much	Easy	Under control	Planned	Unconditional	Likely	Likely	Likely	Very likely	Agree	Agree	Strongly agree	Disagree	Strongly agree
452	25	Muslim	Primary education	Married	House wife	Yes	Home	3	Yes	One times	Very bad	Useless	Pleasant	Boring	Agree	Agree	Strongly agree	Strongly agree	Strongly agree	Very good	Very good	Very good	Very good	Very good	Agree	Agree	Agree	Agree	Diagree	Diagree	Strongly diagree	Agree	Not much	Not much	Not much	Much	Difficult	Under control	Sudden	Conditional	Likely	Likely	Likely	Likely	Agree	Agree	Agree	Strongly agree	Disagree
453	30	Muslim	Only read and write	Married	House wife	Yes	Home	5	Yes	One times	Undecided	Usefull	Pleasant	Interesting	Strongly agree	Strongly agree	Strongly agree	Strongly agree	Strongly agree	Very good	Very good	Very good	Very good	Very good	Strongly agree	Strongly agree	Strongly agree	Strongly diagree	Strongly diagree	Strongly diagree	Agree	Strongly agree	Not much	Much	Not very much	Not very much	Easy	Not under control	Very planned	Very unconditional	Very likely	Likely	Very likely	Very likely	Agree	Strongly agree	Strongly agree	Agree	Agree
454	25	Muslim	Primary education	Married	Merchant	Yes	Health institution	3	No	#NULL!	Dad	Usefull	Pleasant	Very interesting	Disagree	Agree	Strongly agree	Agree	Agree	Good	Very good	Good	Very good	Very good	Agree	Strongly agree	Agree	Agree	Agree	Agree	Strongly agree	Strongly diagree	Not very much	Not very much	Much	Not much	Difficult	Not under control	Planned	Very unconditional	Very likely	Likely	Neutral	Likely	Agree	Strongly agree	Strongly agree	Disagree	Neutral
455	32	Orthodox	Unable to read and write	Married	House wife	Yes	Health institution	6	No	#NULL!	Undecided	Undecided	Pleasant	Boring	Neutral	Neutral	Neutral	Neutral	Agree	Good	Good	Good	Good	Good	Neutral	Strongly diagree	Strongly diagree	Strongly diagree	Diagree	Strongly diagree	Strongly diagree	Strongly diagree	Much	Much	Not much	Much	Very difficult	Strongly under control	Sudden	Conditional	Very likely	Very likely	Very likely	Very likely	Strongly agree	Agree	Strongly agree	Strongly agree	Neutral
456	28	Orthodox	Primary education	Married	House wife	Yes	Home	3	Yes	One times	Good	Usefull	Very pleasant	Boring	Agree	Strongly agree	Strongly agree	Disagree	Disagree	Very good	Very good	Very good	Very good	Very good	Neutral	Strongly diagree	Diagree	Diagree	Diagree	Agree	Agree	Strongly agree	Neutral	Not much	Not very much	Not much	Very difficult	Under control	Undecided	Unconditional	Unlikely	Very likely	Neutral	Very unlikely	Agree	Neutral	Agree	Agree	Disagree
457	24	Muslim	Unable to read and write	Married	Merchant	Yes	Home	2	Yes	Two times	Very bad	Useless	Unpleasantl	Boring	Agree	Agree	Agree	Strongly agree	Strongly agree	Good	Good	Good	Good	Good	Diagree	Diagree	Strongly agree	Diagree	Diagree	Diagree	Agree	Diagree	Not much	Not much	Very much	Much	Easy	Not under control	Planned	Conditional	Likely	Likely	Likely	Likely	Agree	Agree	Agree	Disagree	Disagree
458	30	Muslim	Unable to read and write	Single	House wife	Yes	Health institution	4	No	#NULL!	Very bad	Useless	Unpleasantl	Very boring	Neutral	Neutral	Disagree	Neutral	Disagree	Good	Very good	Neutral	Good	1	Strongly diagree	Strongly diagree	Strongly diagree	Diagree	Strongly diagree	Strongly diagree	Neutral	Diagree	Not much	Not very much	Neutral	Not very much	Very difficult	Undecided	Very sudden	Very unconditional	Very likely	Very likely	Likely	Very likely	Neutral	Neutral	Strongly agree	Disagree	Strongly disagree
459	26	Muslim	Only read and write	Married	Merchant	Yes	Health institution	3	Yes	Three times	Very bad	Undecided	Pleasant	Boring	Agree	Agree	Strongly agree	Strongly agree	Agree	Very good	Very good	Very good	Very good	Very good	Agree	Agree	Neutral	Agree	Diagree	Diagree	Diagree	Diagree	Not much	Not much	Not very much	Not very much	Undecided	Strongly not under control	Very planned	Unconditional	Very likely	Very likely	Very likely	Likely	Neutral	Neutral	Agree	Neutral	Disagree
460	20	Protestant	Secondary education and above	Married	Merchant	No	#NULL!	1	Yes	One times	Good	Usefull	Pleasant	Interesting	Agree	Agree	Agree	Agree	Agree	Good	Good	Good	Good	Good	Agree	Agree	Agree	Neutral	Diagree	Neutral	Neutral	Agree	Not much	Not much	Much	Not much	Undecided	Not under control	Planned	Conditional	Likely	Ulikely	Ulikely	Likely	Strongly agree	Agree	Disagree	Agree	Agree
461	22	Orthodox	Primary education	Married	House wife	Yes	Home	2	No	#NULL!	Very bad	Undecided	Undecided	Boring	Disagree	Disagree	Disagree	Disagree	Disagree	Neutral	Neutral	Neutral	Good	Neutral	Neutral	Neutral	Agree	Agree	Agree	Diagree	Neutral	Agree	Much	Very much	Not much	Very much	Easy	Not under control	Very sudden	Undecided	Neutral	Likely	Ulikely	Neutral	Agree	Disagree	Strongly agree	Agree	Neutral
462	24	Orthodox	Unable to read and write	Married	House wife	Yes	Home	3	No	#NULL!	Very bad	Undecided	Unpleasantl	Boring	Neutral	Agree	Neutral	Agree	Agree	Good	Very good	Very good	Very good	Very good	Strongly diagree	Strongly diagree	Strongly diagree	Strongly diagree	Strongly diagree	Strongly diagree	Strongly diagree	Strongly diagree	Not very much	Not very much	Not much	Not very much	Difficult	Under control	Planned	Unconditional	Likely	Likely	Very likely	Likely	Strongly agree	Strongly agree	Strongly agree	Agree	Disagree
463	20	Orthodox	Only read and write	Married	House wife	Yes	Health institution	2	Yes	Three times	Very good	Very usefull	Pleasant	Interesting	Strongly agree	Strongly agree	Strongly agree	Strongly agree	Strongly agree	Good	Very good	Good	Very good	Very good	Strongly agree	Strongly agree	Strongly agree	Strongly agree	Agree	Agree	Agree	Agree	Much	Much	Much	Much	Easy	Not under control	Planned	Unconditional	Likely	Likely	Likely	Likely	Agree	Agree	Agree	Agree	Neutral
464	32	Muslim	Unable to read and write	Married	House wife	Yes	Health institution	3	No	#NULL!	Very good	Very usefull	Very pleasant	Very interesting	Strongly agree	Neutral	Strongly agree	Strongly agree	Strongly agree	Neutral	Good	Very good	Very good	Very good	Strongly diagree	Diagree	Strongly diagree	Diagree	Strongly diagree	Diagree	Diagree	Strongly diagree	Not much	Not much	Not very much	Not much	Difficult	Undecided	Planned	Very unconditional	Very likely	Very likely	Likely	Likely	Strongly agree	Agree	Strongly agree	Agree	Agree
465	23	Orthodox	Only read and write	Widowed	Merchant	Yes	Home	3	No	#NULL!	Dad	Useless	Unpleasantl	Boring	Disagree	Disagree	Disagree	Neutral	Disagree	Bad	Good	Good	Neutral	Bad	Strongly diagree	Strongly diagree	Neutral	Diagree	Strongly diagree	Strongly diagree	Agree	Diagree	Not very much	Not very much	Neutral	Neutral	Very difficult	Under control	Very sudden	Conditional	Very unlikely	Ulikely	Ulikely	Ulikely	Agree	Agree	Agree	Agree	Disagree
466	32	Orthodox	Only read and write	Married	House wife	Yes	Health institution	3	Yes	Two times	Dad	Useless	Undecided	Boring	Disagree	Disagree	Disagree	Disagree	Disagree	Good	Good	Good	Good	Good	Agree	Diagree	Diagree	Diagree	Diagree	Diagree	Diagree	Diagree	Neutral	Not very much	Not much	Neutral	Very difficult	Under control	Undecided	Unconditional	Very likely	Very likely	Likely	Very likely	Agree	Strongly agree	Agree	Strongly agree	Agree
467	29	Protestant	Secondary education and above	Married	Government employee	Yes	Health institution	4	Yes	Three times	Undecided	Useless	Undecided	Boring	Agree	Agree	Strongly agree	Agree	Strongly agree	Good	Very good	Good	Good	Good	Strongly diagree	Strongly diagree	Diagree	Neutral	Diagree	Diagree	Diagree	Strongly diagree	Not much	Not very much	Not much	Not much	Difficult	Undecided	Planned	Very unconditional	Unlikely	Neutral	Ulikely	Neutral	Disagree	Neutral	Disagree	Neutral	Disagree
468	27	Protestant	Primary education	Married	Merchant	Yes	Health institution	3	Yes	Three times	Undecided	Undecided	Undecided	Boring	Disagree	Agree	Disagree	Disagree	Disagree	Bad	Bad	Bad	Bad	Good	Agree	Agree	Agree	Strongly agree	Strongly agree	Strongly agree	Agree	Strongly agree	Neutral	Much	Much	Not much	Undecided	Not under control	Undecided	Unconditional	Very likely	Very likely	Very likely	Likely	Agree	Strongly agree	Agree	Agree	Agree
469	23	Orthodox	Primary education	Married	Merchant	No	#NULL!	1	Yes	One times	Dad	Useless	Unpleasantl	Boring	Agree	Strongly agree	Agree	Agree	Strongly agree	Very good	Very good	Good	Good	Good	Diagree	Strongly diagree	Diagree	Diagree	Strongly diagree	Diagree	Diagree	Strongly diagree	Not much	Not very much	Not much	Not much	Difficult	Undecided	Planned	Conditional	Unlikely	Ulikely	Likely	Very likely	Strongly agree	Strongly agree	Agree	Strongly agree	Disagree
470	33	Muslim	Primary education	Married	Merchant	Yes	Health institution	4	No	#NULL!	Undecided	Undecided	Pleasant	Interesting	Agree	Neutral	Agree	Neutral	Agree	Good	Very good	Very good	Very good	Very good	Strongly agree	Strongly agree	Agree	Strongly agree	Strongly diagree	Diagree	Neutral	Diagree	Neutral	Much	Not much	Neutral	Difficult	Under control	Sudden	Unconditional	Very likely	Very likely	Very likely	Very likely	Agree	Strongly agree	Agree	Strongly agree	Agree
471	19	Protestant	Primary education	Married	Merchant	No	#NULL!	1	No	#NULL!	Very bad	Useless	Undecided	Boring	Strongly agree	Agree	Strongly agree	Strongly agree	Agree	Very good	Good	Very good	Good	Good	Strongly agree	Agree	Strongly agree	Agree	Diagree	Agree	Strongly agree	Agree	Not much	Not much	Not much	Very much	Very difficult	Not under control	Sudden	Unconditional	Very likely	Very likely	Likely	Very likely	Agree	Strongly agree	Agree	Strongly agree	Disagree
472	34	Protestant	Secondary education and above	Married	Government employee	Yes	Health institution	2	Yes	Two times	Dad	Very useless	Unpleasantl	Very boring	Neutral	Agree	Neutral	Agree	Neutral	Good	Neutral	Good	Neutral	Good	Neutral	Agree	Neutral	Neutral	Agree	Neutral	Neutral	Agree	Neutral	Neutral	Neutral	Much	Undecided	Under control	Undecided	Conditional	Neutral	Ulikely	Ulikely	Neutral	Agree	Agree	Agree	Agree	Agree
473	23	Protestant	Unable to read and write	Married	Merchant	Yes	Health institution	2	Yes	Two times	Dad	Useless	Unpleasantl	Boring	Agree	Strongly agree	Agree	Strongly agree	Agree	Very good	Good	Good	Very good	Good	Strongly agree	Agree	Strongly agree	Agree	Strongly agree	Agree	Diagree	Neutral	Not much	Not very much	Not much	Not much	Undecided	Under control	Undecided	Unconditional	Unlikely	Likely	Very likely	Likely	Strongly agree	Agree	Agree	Strongly agree	Agree
474	23	Orthodox	Only read and write	Married	House wife	No	#NULL!	1	No	#NULL!	Dad	Undecided	Pleasant	Very interesting	Strongly agree	Strongly agree	Agree	Agree	Agree	Very good	Good	Very good	Good	Very good	Agree	Agree	Agree	Agree	Agree	Agree	Agree	Agree	Much	Much	Not much	Much	Difficult	Not under control	Sudden	Unconditional	Very likely	Ulikely	Very likely	Ulikely	Disagree	Strongly agree	Strongly agree	Strongly agree	Disagree
475	20	Protestant	Only read and write	Married	House wife	Yes	Health institution	3	Yes	Three times	Good	Usefull	Very pleasant	Undecided	Agree	Strongly agree	Agree	Agree	Agree	Very good	Neutral	Bad	Bad	Very good	Strongly agree	Neutral	Diagree	Neutral	Diagree	Diagree	Diagree	Diagree	Not much	Not much	Not much	Not much	Difficult	Undecided	Sudden	Unconditional	Neutral	Ulikely	Neutral	Likely	Neutral	Agree	Neutral	Agree	Disagree
476	21	Protestant	Primary education	Married	Merchant	No	#NULL!	2	Yes	Four times & above	Very good	Very usefull	Pleasant	Interesting	Agree	Strongly agree	Strongly agree	Strongly agree	Strongly agree	Very good	Good	Bad	Very good	Very good	Diagree	Agree	Agree	Diagree	Agree	Neutral	Agree	Agree	Very much	Not much	Very much	Very much	Easy	Not under control	Very planned	Unconditional	Likely	Likely	Very likely	Very likely	Strongly agree	Strongly agree	Strongly agree	Strongly agree	Strongly agree
477	27	Protestant	Secondary education and above	Married	Merchant	Yes	Health institution	1	No	#NULL!	Very good	Very usefull	Very pleasant	Very interesting	Strongly agree	Strongly agree	Strongly agree	Strongly agree	Strongly agree	Good	Good	Very good	Good	Good	Agree	Agree	Agree	Strongly agree	Strongly diagree	Agree	Diagree	Strongly diagree	Not very much	Not much	Not very much	Not very much	Undecided	Undecided	Undecided	Undecided	Very unlikely	Very unlikely	Very unlikely	Very unlikely	Disagree	Neutral	Disagree	Neutral	Disagree
478	20	Muslim	Secondary education and above	Married	Merchant	Yes	Health institution	2	No	#NULL!	Undecided	Very usefull	Pleasant	Very interesting	Strongly agree	Strongly agree	Strongly agree	Agree	Agree	Good	Very good	Good	Good	Good	Agree	Diagree	Strongly diagree	Agree	Strongly agree	Diagree	Strongly agree	Diagree	Not much	Not very much	Very much	Not much	Very easy	Under control	Undecided	Unconditional	Very likely	Likely	Likely	Likely	Strongly agree	Agree	Agree	Strongly agree	Strongly disagree
479	20	Protestant	Primary education	Married	House wife	Yes	Home	2	Yes	Four times & above	Very bad	Very useless	Very unpleasantl	Very boring	Strongly agree	Agree	Neutral	Neutral	Agree	Very good	Neutral	Neutral	Good	Very good	Agree	Diagree	Strongly diagree	Diagree	Strongly diagree	Diagree	Neutral	Diagree	Not much	Not much	Not very much	Not much	Difficult	Undecided	Planned	Very unconditional	Very likely	Very likely	Likely	Very likely	Disagree	Disagree	Agree	Disagree	Strongly disagree
480	22	Muslim	Primary education	Married	Merchant	Yes	Home	2	No	#NULL!	Undecided	Undecided	Pleasant	Undecided	Agree	Strongly agree	Agree	Strongly agree	Agree	Very good	Good	Very good	Good	Very good	Agree	Strongly agree	Agree	Strongly agree	Agree	Strongly agree	Agree	Strongly agree	Much	Very much	Much	Very much	Easy	Not under control	Planned	Very unconditional	Likely	Very likely	Likely	Very likely	Strongly agree	Agree	Agree	Agree	Strongly agree
281	25	Muslim	Primary education	Married	Merchant	Yes	Home	3	No	#NULL!	Very good	Very usefull	Very pleasant	Very interesting	Strongly agree	Strongly agree	Strongly agree	Strongly agree	Strongly agree	Very good	Very good	Very good	Very good	Very good	Strongly agree	Strongly agree	Agree	Strongly agree	Agree	Strongly agree	Agree	Strongly agree	Much	Very much	Much	Very much	Easy	Not under control	Very planned	Unconditional	Very likely	Likely	Very likely	Likely	Disagree	Disagree	Agree	Strongly agree	Agree
482	30	Protestant	Primary education	Married	House wife	Yes	Home	3	No	#NULL!	Very good	Usefull	Unpleasantl	Very boring	Strongly agree	Strongly agree	Strongly agree	Strongly agree	Strongly agree	Very good	Very good	Very good	Very good	Very good	Strongly agree	Strongly agree	Strongly agree	Strongly agree	Strongly agree	Strongly agree	Agree	Strongly agree	Much	Very much	Much	Very much	Easy	Strongly not under control	Planned	Very unconditional	Likely	Neutral	Likely	Likely	Agree	Agree	Agree	Agree	Strongly agree
483	20	Protestant	Unable to read and write	Divorced	Merchant	Yes	Health institution	2	Yes	Two times	Very good	Very usefull	Very pleasant	Very interesting	Agree	Agree	Agree	Strongly agree	Strongly agree	Very good	Very good	Very good	Very good	Very good	Strongly diagree	Diagree	Strongly diagree	Diagree	Strongly diagree	Diagree	Neutral	Agree	Not much	Not much	Neutral	Much	Easy	Undecided	Sudden	Undecided	Likely	Very likely	Ulikely	Likely	Agree	Agree	Disagree	Disagree	Strongly agree
483	19	Protestant	Unable to read and write	Married	Merchant	Yes	Health institution	2	Yes	Four times & above	Dad	Undecided	Pleasant	Very interesting	Strongly agree	Strongly agree	Strongly agree	Strongly agree	Strongly agree	Very good	Very good	Very good	Very good	Very good	Diagree	Neutral	Diagree	Strongly diagree	Diagree	Diagree	Strongly diagree	Diagree	Not very much	Not much	Neutral	Not much	Very difficult	Strongly under control	Very sudden	Conditional	Very unlikely	Likely	Ulikely	Likely	Agree	Disagree	Strongly disagree	Disagree	Disagree
485	20	Muslim	Only read and write	Married	House wife	Yes	Health institution	3	No	#NULL!	Good	Usefull	Pleasant	Interesting	Agree	Strongly agree	Agree	Strongly agree	Agree	Good	Very good	Good	Very good	Good	Strongly diagree	Neutral	Diagree	Strongly diagree	Diagree	Diagree	Neutral	Diagree	Not very much	Not much	Not much	Not very much	Very difficult	Under control	Planned	Very conditional	Very unlikely	Ulikely	Very unlikely	Ulikely	Strongly disagree	Disagree	Strongly disagree	Disagree	Disagree
486	23	Orthodox	Only read and write	Married	Merchant	Yes	Health institution	3	No	#NULL!	Undecided	Useless	Undecided	Boring	Strongly agree	Agree	Strongly agree	Agree	Agree	Very good	Good	Good	Very good	Good	Agree	Strongly agree	Agree	Strongly agree	Agree	Agree	Diagree	Neutral	Not much	Not much	Not much	Neutral	Difficult	Under control	Sudden	Undecided	Unlikely	Ulikely	Neutral	Likely	Disagree	Neutral	Agree	Disagree	Disagree
487	20	Muslim	Secondary education and above	Widowed	Merchant	Yes	Health institution	3	Yes	Four times & above	Very bad	Useless	Very unpleasantl	Boring	Strongly agree	Strongly agree	Agree	Strongly agree	Agree	Very good	Very good	Good	Very good	Very good	Strongly diagree	Diagree	Strongly diagree	Strongly diagree	Strongly diagree	Diagree	Strongly diagree	Diagree	Not much	Not much	Not very much	Not much	Very difficult	Under control	Undecided	Conditional	Likely	Very likely	Ulikely	Ulikely	Agree	Strongly agree	Agree	Strongly agree	Disagree
488	27	Muslim	Unable to read and write	Married	House wife	Yes	Health institution	2	Yes	Four times & above	Very bad	Very useless	Very unpleasantl	Very boring	Neutral	Agree	Strongly agree	Neutral	Neutral	Good	Very good	Good	Good	Very good	Diagree	Diagree	Neutral	Neutral	Strongly diagree	Diagree	Diagree	Strongly diagree	Not much	Not much	Not much	Not very much	Difficult	Under control	Undecided	Unconditional	Very likely	Likely	Ulikely	Ulikely	Agree	Agree	Agree	Agree	Disagree
489	28	Orthodox	Only read and write	Married	House wife	Yes	Home	3	Yes	Three times	Dad	Undecided	Pleasant	Very interesting	Agree	Agree	Agree	Strongly agree	Strongly agree	Very good	Very good	Very good	Very good	Very good	Diagree	Diagree	Agree	Diagree	Diagree	Diagree	Diagree	Diagree	Not much	Not much	Not much	Not much	Undecided	Not under control	Sudden	Very unconditional	Likely	Very likely	Likely	Very likely	Agree	Agree	Agree	Agree	Agree
490	24	Protestant	Unable to read and write	Married	House wife	Yes	Home	2	Yes	Four times & above	Dad	Undecided	Unpleasantl	Undecided	Agree	Agree	Agree	Strongly agree	Strongly agree	Very good	Neutral	Bad	Good	Very good	Agree	Strongly agree	Agree	Strongly agree	Agree	Strongly agree	Agree	Diagree	Neutral	Not much	Much	Very much	Difficult	Undecided	Sudden	Very conditional	Likely	Likely	Ulikely	Ulikely	Agree	Agree	Disagree	Disagree	Strongly disagree
491	21	Protestant	Unable to read and write	Married	House wife	Yes	Home	1	Yes	Two times	Very bad	Useless	Very unpleasantl	Boring	Neutral	Disagree	Disagree	Strongly disagree	Disagree	Very bad	Bad	Neutral	Bad	Neutral	Diagree	Diagree	Diagree	Strongly diagree	Diagree	Strongly diagree	Diagree	Diagree	Not very much	Not much	Not much	Not very much	Difficult	Undecided	Sudden	Unconditional	Unlikely	Likely	Very likely	Likely	Strongly agree	Agree	Disagree	Strongly disagree	Disagree
492	21	Protestant	Unable to read and write	Married	House wife	No	#NULL!	1	Yes	Three times	Undecided	Undecided	Undecided	Undecided	Disagree	Neutral	Agree	Strongly agree	Agree	Neutral	Bad	Neutral	Good	Very good	Strongly diagree	Neutral	Strongly diagree	Diagree	Neutral	Diagree	Diagree	Neutral	Not much	Neutral	Not much	Neutral	Difficult	Under control	Sudden	Undecided	Likely	Very likely	Very likely	Very likely	Strongly agree	Strongly agree	Strongly agree	Strongly agree	Disagree
493	32	Protestant	Secondary education and above	Married	Government employee	Yes	Health institution	2	Yes	Four times & above	Very bad	Very useless	Unpleasantl	Very boring	Agree	Agree	Strongly agree	Agree	Strongly agree	Good	Very good	Good	Very good	Good	Diagree	Neutral	Diagree	Diagree	Strongly diagree	Strongly diagree	Strongly diagree	Diagree	Not very much	Not very much	Not very much	Not much	Very difficult	Under control	Undecided	Unconditional	Very likely	Neutral	Ulikely	Ulikely	Disagree	Disagree	Disagree	Disagree	Disagree
494	34	Orthodox	Primary education	Married	Merchant	Yes	Health institution	5	Yes	Three times	Very bad	Very usefull	Very pleasant	Boring	Agree	Strongly agree	Agree	Strongly agree	Strongly agree	Good	Very good	Good	Very good	Good	Diagree	Strongly diagree	Strongly diagree	Diagree	Strongly diagree	Diagree	Neutral	Neutral	Not much	Not very much	Not much	Neutral	Very difficult	Under control	Undecided	Conditional	Likely	Very likely	Ulikely	Neutral	Agree	Strongly agree	Agree	Disagree	Strongly disagree
495	25	Protestant	Secondary education and above	Married	Merchant	Yes	Health institution	2	Yes	One times	Very bad	Usefull	Pleasant	Interesting	Agree	Strongly agree	Strongly agree	Strongly agree	Agree	Good	Good	Very good	Very good	Very good	Neutral	Diagree	Strongly diagree	Neutral	Diagree	Diagree	Neutral	Diagree	Not very much	Not very much	Not much	Not very much	Difficult	Undecided	Sudden	Very conditional	Likely	Likely	Very likely	Likely	Strongly agree	Agree	Strongly agree	Agree	Agree
496	26	Protestant	Only read and write	Married	House wife	Yes	Health institution	4	Yes	Four times & above	Undecided	Usefull	Pleasant	Undecided	Agree	Strongly agree	Agree	Strongly agree	Agree	Very good	Good	Very good	Very good	Very good	Agree	Agree	Agree	Neutral	Diagree	Neutral	Agree	Agree	Neutral	Not much	Neutral	Much	Difficult	Undecided	Planned	Conditional	Very unlikely	Ulikely	Ulikely	Likely	Strongly agree	Agree	Agree	Disagree	Agree
497	24	Orthodox	Primary education	Married	House wife	Yes	Health institution	1	No	#NULL!	Very good	Very usefull	Very pleasant	Interesting	Strongly agree	Disagree	Agree	Disagree	Strongly agree	Very good	Good	Very good	Very good	Good	Diagree	Neutral	Diagree	Diagree	Neutral	Diagree	Strongly diagree	Diagree	Not much	Not much	Not very much	Not much	Difficult	Undecided	Very planned	Very conditional	Very likely	Likely	Likely	Likely	Strongly disagree	Agree	Strongly agree	Strongly agree	Disagree
498	25	Protestant	Only read and write	Married	House wife	Yes	Home	3	Yes	Four times & above	Very bad	Very useless	Very unpleasantl	Very boring	Disagree	Agree	Disagree	Disagree	Disagree	Bad	Bad	Good	Good	Good	Neutral	Neutral	Diagree	Strongly diagree	Diagree	Neutral	Diagree	Diagree	Not very much	Not much	Neutral	Not much	Difficult	Under control	Planned	Unconditional	Very likely	Very likely	Likely	Neutral	Disagree	Agree	Disagree	Strongly disagree	Strongly disagree
498	28	Protestant	Only read and write	Widowed	Merchant	Yes	Health institution	3	Yes	Two times	Very bad	Usefull	Very pleasant	Very boring	Agree	Agree	Agree	Agree	Strongly agree	Very good	Very good	Very good	Very good	Very good	Neutral	Neutral	Strongly diagree	Neutral	Strongly diagree	Strongly diagree	Strongly diagree	Strongly diagree	Not much	Not much	Not very much	Not much	Very difficult	Not under control	Very sudden	Undecided	Unlikely	Very likely	Likely	Likely	Strongly agree	Agree	Strongly disagree	Strongly disagree	Strongly disagree
500	28	Muslim	Primary education	Married	Merchant	Yes	Home	4	No	#NULL!	Very bad	Usefull	Pleasant	Boring	Agree	Agree	Agree	Strongly agree	Strongly agree	Very good	Very good	Very good	Good	Good	Strongly diagree	Diagree	Diagree	Agree	Diagree	Strongly diagree	Strongly diagree	Agree	Not very much	Not very much	Neutral	Not much	Difficult	Not under control	Sudden	Unconditional	Likely	Very likely	Very likely	Likely	Strongly agree	Disagree	Strongly agree	Strongly agree	Agree
501	33	Orthodox	Only read and write	Married	House wife	Yes	Home	4	No	#NULL!	Very bad	Usefull	Unpleasantl	Very boring	Disagree	Agree	Agree	Agree	Agree	Good	Very good	Very good	Very good	Very good	Strongly diagree	Strongly diagree	Strongly diagree	Agree	Strongly diagree	Strongly diagree	Strongly diagree	Agree	Not very much	Not very much	Not very much	Much	Easy	Not under control	Planned	Unconditional	Likely	Likely	Likely	Very likely	Strongly agree	Agree	Strongly agree	Agree	Disagree
502	27	Muslim	Only read and write	Married	House wife	Yes	Home	3	Yes	One times	Very bad	Useless	Unpleasantl	Very boring	Disagree	Disagree	Disagree	Disagree	Disagree	Good	Very good	Good	Very good	Very good	Strongly diagree	Strongly diagree	Strongly diagree	Diagree	Strongly diagree	Strongly diagree	Strongly diagree	Diagree	Not very much	Not very much	Not very much	Not much	Very difficult	Not under control	Very sudden	Unconditional	Very likely	Very likely	Likely	Likely	Agree	Strongly agree	Strongly agree	Agree	Strongly agree
503	30	Orthodox	Secondary education and above	Married	Government employee	Yes	Home	4	No	#NULL!	Very bad	Usefull	Pleasant	Boring	Strongly agree	Strongly agree	Strongly agree	Strongly agree	Strongly agree	Very good	Very good	Very good	Very good	Very good	Strongly diagree	Diagree	Diagree	Diagree	Diagree	Diagree	Strongly diagree	Neutral	Not much	Not much	Not very much	Neutral	Difficult	Not under control	Planned	Unconditional	Likely	Very likely	Very likely	Very likely	Strongly agree	Agree	Agree	Agree	Agree
504	25	Orthodox	Only read and write	Married	House wife	Yes	Health institution	3	Yes	One times	Very bad	Usefull	Pleasant	Boring	Agree	Agree	Agree	Agree	Agree	Good	Good	Good	Good	Good	Neutral	Strongly diagree	Diagree	Diagree	Agree	Agree	Diagree	Agree	Not much	Not very much	Not very much	Much	Very difficult	Not under control	Planned	Unconditional	Very likely	Very likely	Likely	Very likely	Strongly agree	Strongly agree	Strongly agree	Strongly agree	Disagree
505	25	Orthodox	Only read and write	Widowed	House wife	Yes	Home	2	No	#NULL!	Dad	Useless	Unpleasantl	Boring	Disagree	Disagree	Disagree	Disagree	Disagree	Bad	Bad	Bad	Good	Bad	Diagree	Diagree	Diagree	Diagree	Agree	Agree	Diagree	Diagree	Not much	Not much	Not much	Not much	Very difficult	Strongly under control	Very sudden	Very conditional	Very likely	Very likely	Likely	Very likely	Disagree	Agree	Strongly agree	Strongly agree	Disagree
506	33	Protestant	Secondary education and above	Married	Government employee	Yes	Home	7	Yes	Two times	Undecided	Undecided	Undecided	Undecided	Strongly agree	Strongly agree	Strongly agree	Strongly agree	Strongly agree	Very good	Very good	Very good	Very good	Very good	Neutral	Diagree	Strongly diagree	Diagree	Diagree	Strongly diagree	Diagree	Strongly diagree	Not much	Not very much	Not much	Not much	Undecided	Under control	Sudden	Conditional	Likely	Likely	Likely	Very likely	Agree	Strongly agree	Agree	Strongly agree	Agree
507	21	Protestant	Only read and write	Married	House wife	Yes	Health institution	3	Yes	Four times & above	Dad	Usefull	Unpleasantl	Boring	Agree	Agree	Agree	Agree	Agree	Good	Good	Very good	Very good	Very good	Strongly diagree	Strongly diagree	Strongly diagree	Agree	Diagree	Strongly diagree	Strongly diagree	Agree	Not much	Not much	Much	Neutral	Difficult	Not under control	Planned	Very conditional	Likely	Likely	Likely	Likely	Strongly agree	Agree	Neutral	Strongly agree	Disagree
508	29	Protestant	Unable to read and write	Married	House wife	Yes	Health institution	3	Yes	Three times	Very bad	Usefull	Pleasant	Boring	Agree	Agree	Agree	Strongly agree	Strongly agree	Good	Good	Very good	Very good	Very good	Strongly agree	Agree	Agree	Agree	Agree	Strongly diagree	Strongly diagree	Neutral	Much	Very much	Not very much	Much	Easy	Not under control	Planned	Conditional	Unlikely	Likely	Likely	Likely	Agree	Strongly disagree	Strongly agree	Agree	Agree
509	27	Protestant	Unable to read and write	Married	House wife	Yes	Health institution	5	Yes	Three times	Very bad	Usefull	Unpleasantl	Very boring	Agree	Agree	Agree	Agree	Disagree	Good	Good	Good	Good	Bad	Strongly diagree	Strongly diagree	Agree	Diagree	Strongly diagree	Strongly diagree	Agree	Neutral	Not very much	Not much	Not much	Not much	Difficult	Not under control	Planned	Unconditional	Likely	Likely	Ulikely	Ulikely	Disagree	Disagree	Disagree	Agree	Disagree
510	28	Orthodox	Primary education	Married	Merchant	Yes	Health institution	3	No	#NULL!	Very bad	Usefull	Unpleasantl	Boring	Agree	Strongly agree	Strongly agree	Strongly agree	Agree	Good	Good	Good	Good	Good	Strongly diagree	Diagree	Strongly diagree	Strongly diagree	Diagree	Strongly diagree	Strongly diagree	Agree	Much	Not much	Not very much	Not much	Easy	Not under control	Very planned	Unconditional	Very unlikely	Ulikely	Likely	Likely	Disagree	Disagree	Agree	Disagree	Disagree
511	26	Protestant	Unable to read and write	Married	House wife	Yes	Health institution	3	Yes	Three times	Very bad	Usefull	Unpleasantl	Very boring	Agree	Agree	Agree	Agree	Agree	Good	Good	Good	Good	Good	Strongly diagree	Diagree	Strongly diagree	Diagree	Diagree	Diagree	Diagree	Strongly diagree	Not very much	Not much	Not much	Not much	Easy	Not under control	Sudden	Unconditional	Very likely	Ulikely	Likely	Ulikely	Disagree	Agree	Strongly agree	Strongly agree	Agree
512	23	Protestant	Only read and write	Married	House wife	Yes	Health institution	3	Yes	Four times & above	Very bad	Usefull	Pleasant	Boring	Agree	Agree	Agree	Agree	Agree	Good	Good	Good	Good	Good	Neutral	Strongly diagree	Strongly diagree	Strongly diagree	Diagree	Strongly diagree	Strongly diagree	Diagree	Not much	Not very much	Not very much	Much	Very difficult	Under control	Planned	Very conditional	Likely	Ulikely	Ulikely	Ulikely	Disagree	Disagree	Agree	Neutral	Disagree
253	25	Protestant	Only read and write	Married	House wife	Yes	Health institution	3	Yes	Four times & above	Very bad	Usefull	Unpleasantl	Very boring	Agree	Agree	Agree	Agree	Strongly agree	Good	Good	Good	Good	Good	Agree	Agree	Agree	Strongly agree	Strongly agree	Agree	Agree	Agree	Neutral	Not much	Very much	Very much	Easy	Not under control	Planned	Unconditional	Unlikely	Ulikely	Ulikely	Likely	Disagree	Strongly disagree	Strongly disagree	Strongly agree	Strongly agree
514	19	Protestant	Only read and write	Married	House wife	No	#NULL!	1	Yes	Three times	Good	Very usefull	Very pleasant	Interesting	Strongly agree	Strongly agree	Strongly agree	Strongly agree	Strongly agree	Very good	Very good	Very good	Very good	Very good	Diagree	Diagree	Neutral	Agree	Diagree	Strongly diagree	Neutral	Agree	Not much	Very much	Not much	Not much	Easy	Not under control	Planned	Unconditional	Likely	Ulikely	Very unlikely	Neutral	Disagree	Disagree	Neutral	Neutral	Disagree
515	34	Protestant	Only read and write	Married	House wife	Yes	Home	7	Yes	One times	Very bad	Useless	Unpleasantl	Very boring	Disagree	Neutral	Neutral	Disagree	Disagree	Very good	Very good	Very good	Very good	Very good	Strongly diagree	Strongly diagree	Strongly diagree	Diagree	Strongly diagree	Strongly diagree	Strongly diagree	Diagree	Not much	Not very much	Not very much	Not much	Very difficult	Under control	Planned	Conditional	Unlikely	Ulikely	Very unlikely	Ulikely	Agree	Agree	Strongly agree	Strongly agree	Agree
516	30	Muslim	Only read and write	Married	House wife	Yes	Health institution	4	Yes	Two times	Very good	Very usefull	Very pleasant	Boring	Strongly agree	Strongly agree	Strongly agree	Strongly agree	Strongly agree	Very good	Very good	Very good	Very good	Very good	Agree	Agree	Strongly agree	Strongly agree	Strongly agree	Strongly agree	Strongly agree	Strongly agree	Neutral	Very much	Not very much	Very much	Easy	Not under control	Very planned	Very unconditional	Likely	Likely	Likely	Likely	Agree	Agree	Disagree	Disagree	Agree
517	30	Protestant	Only read and write	Married	Merchant	Yes	Home	5	No	#NULL!	Very bad	Usefull	Pleasant	Boring	Strongly agree	Strongly agree	Strongly agree	Agree	Agree	Good	Good	Good	Good	Good	Strongly diagree	Strongly diagree	Strongly diagree	Diagree	Diagree	Strongly diagree	Strongly diagree	Diagree	Not much	Not very much	Not very much	Not much	Difficult	Under control	Sudden	Unconditional	Likely	Very likely	Very likely	Very likely	Strongly agree	Strongly agree	Strongly agree	Strongly agree	Neutral
518	19	Protestant	Primary education	Married	Merchant	No	#NULL!	1	Yes	One times	Very bad	Very useless	Very unpleasantl	Very boring	Agree	Strongly agree	Agree	Agree	Strongly agree	Good	Very good	Good	Very good	Good	Strongly diagree	Diagree	Diagree	Neutral	Diagree	Strongly diagree	Diagree	Neutral	Not much	Not much	Not very much	Not much	Difficult	Not under control	Planned	Unconditional	Unlikely	Ulikely	Neutral	Very likely	Agree	Agree	Agree	Disagree	Disagree
519	25	Orthodox	Secondary education and above	Married	Government employee	No	#NULL!	1	Yes	Two times	Very bad	Undecided	Very unpleasantl	Very boring	Disagree	Neutral	Agree	Agree	Agree	Good	Good	Very good	Very good	Very good	Strongly diagree	Strongly diagree	Strongly diagree	Diagree	Strongly diagree	Diagree	Neutral	Strongly agree	Not very much	Not much	Neutral	Much	Very difficult	Strongly under control	Undecided	Undecided	Likely	Likely	Likely	Very unlikely	Agree	Disagree	Strongly disagree	Strongly disagree	Disagree
520	23	Protestant	Secondary education and above	Married	Government employee	No	#NULL!	1	Yes	Two times	Very bad	Usefull	Unpleasantl	Boring	Agree	Agree	Agree	Strongly agree	Strongly agree	Very good	Very good	Very good	Very good	Very good	Strongly diagree	Diagree	Neutral	Diagree	Diagree	Strongly diagree	Strongly diagree	Agree	Not much	Not much	Not very much	Much	Difficult	Under control	Sudden	Conditional	Likely	Ulikely	Very unlikely	Ulikely	Disagree	Disagree	Disagree	Disagree	Agree
521	25	Orthodox	Only read and write	Married	House wife	Yes	Health institution	2	Yes	One times	Dad	Very useless	Unpleasantl	Boring	Strongly disagree	Strongly disagree	Disagree	Disagree	Disagree	Bad	Bad	Bad	Bad	Bad	Strongly diagree	Diagree	Diagree	Strongly diagree	Diagree	Strongly diagree	Diagree	Diagree	Not much	Not very much	Not very much	Not much	Very difficult	Strongly under control	Planned	Unconditional	Very likely	Very likely	Ulikely	Ulikely	Strongly agree	Agree	Agree	Agree	Disagree
522	19	Orthodox	Primary education	Married	House wife	Yes	Home	2	Yes	Three times	Very good	Very usefull	Pleasant	Boring	Agree	Strongly agree	Agree	Strongly agree	Agree	Good	Very good	Very good	Very good	Very good	Diagree	Strongly diagree	Strongly diagree	Agree	Diagree	Strongly diagree	Strongly diagree	Agree	Very much	Not much	Neutral	Very much	Difficult	Not under control	Planned	Conditional	Very likely	Likely	Likely	Likely	Agree	Agree	Agree	Strongly agree	Disagree
523	30	Orthodox	Primary education	Married	House wife	Yes	Health institution	6	No	#NULL!	Very bad	Usefull	Pleasant	Very boring	Agree	Strongly agree	Agree	Agree	Agree	Good	Very good	Very good	Very good	Good	Agree	Agree	Agree	Agree	Agree	Agree	Diagree	Agree	Very much	Much	Much	Much	Very easy	Strongly under control	Planned	Unconditional	Unlikely	Likely	Likely	Very likely	Agree	Agree	Neutral	Agree	Agree
524	21	Protestant	Unable to read and write	Married	House wife	Yes	Health institution	2	Yes	Two times	Very bad	Usefull	Pleasant	Interesting	Agree	Strongly agree	Strongly agree	Agree	Agree	Very good	Very good	Good	Very good	Very good	Strongly diagree	Diagree	Strongly diagree	Agree	Agree	Agree	Strongly diagree	Agree	Neutral	Neutral	Not much	Much	Difficult	Not under control	Sudden	Unconditional	Likely	Likely	Likely	Very likely	Strongly agree	Agree	Agree	Strongly agree	Disagree
525	22	Protestant	Unable to read and write	Married	House wife	Yes	Home	3	No	#NULL!	Very bad	Usefull	Unpleasantl	Very boring	Agree	Strongly agree	Agree	Agree	Strongly agree	Very good	Very good	Good	Very good	Very good	Diagree	Agree	Diagree	Agree	Strongly diagree	Strongly diagree	Strongly diagree	Agree	Not much	Not much	Not very much	Much	Difficult	Not under control	Sudden	Very conditional	Likely	Likely	Very likely	Likely	Strongly agree	Strongly agree	Strongly agree	Agree	Agree
526	33	Orthodox	Unable to read and write	Widowed	House wife	Yes	Home	3	No	#NULL!	Very bad	Usefull	Unpleasantl	Boring	Disagree	Strongly disagree	Disagree	Strongly disagree	Disagree	Good	Very good	Good	Good	Very good	Strongly diagree	Diagree	Strongly diagree	Strongly diagree	Diagree	Strongly diagree	Strongly diagree	Diagree	Not very much	Not very much	Not much	Not much	Very difficult	Not under control	Sudden	Unconditional	Likely	Likely	Very likely	Very likely	Strongly agree	Strongly agree	Strongly disagree	Agree	Disagree
527	18	Protestant	Primary education	Married	Merchant	No	#NULL!	1	Yes	One times	Very bad	Undecided	Pleasant	Boring	Disagree	Disagree	Strongly disagree	Strongly disagree	Disagree	Good	Good	Good	Good	Good	Strongly diagree	Strongly diagree	Strongly diagree	Diagree	Strongly diagree	Strongly diagree	Strongly diagree	Diagree	Not very much	Not very much	Not very much	Not much	Very difficult	Strongly under control	Planned	Unconditional	Likely	Ulikely	Likely	Likely	Agree	Strongly agree	Strongly agree	Agree	Strongly disagree
528	20	Protestant	Only read and write	Married	House wife	Yes	Health institution	2	No	#NULL!	Dad	Very useless	Unpleasantl	Boring	Disagree	Agree	Strongly agree	Agree	Strongly agree	Good	Very good	Good	Very good	Good	Neutral	Diagree	Diagree	Agree	Diagree	Diagree	Strongly diagree	Diagree	Not very much	Not very much	Not much	Neutral	Difficult	Not under control	Very planned	Unconditional	Likely	Very likely	Likely	Very likely	Agree	Agree	Disagree	Disagree	Disagree
529	23	Muslim	Primary education	Married	House wife	No	#NULL!	1	Yes	One times	Very bad	Very usefull	Undecided	Boring	Agree	Strongly agree	Agree	Strongly agree	Agree	Very good	Good	Very good	Good	Very good	Neutral	Diagree	Strongly diagree	Strongly diagree	Diagree	Strongly diagree	Diagree	Diagree	Not very much	Not very much	Not very much	Not much	Undecided	Under control	Sudden	Conditional	Likely	Very likely	Likely	Very likely	Agree	Strongly agree	Agree	Agree	Disagree
530	21	Orthodox	Primary education	Married	House wife	No	#NULL!	1	Yes	Four times & above	Dad	Usefull	Unpleasantl	Very boring	Agree	Strongly agree	Agree	Strongly agree	Agree	Very good	Good	Good	Very good	Good	Agree	Agree	Strongly agree	Agree	Diagree	Neutral	Diagree	Agree	Neutral	Much	Very much	Much	Easy	Strongly not under control	Planned	Unconditional	Very likely	Likely	Very likely	Likely	Agree	Agree	Strongly agree	Agree	Agree
531	27	Orthodox	Primary education	Married	House wife	Yes	Health institution	1	Yes	Two times	Good	Very usefull	Unpleasantl	Very interesting	Strongly agree	Strongly agree	Agree	Strongly agree	Agree	Very good	Good	Good	1	Bad	Diagree	Neutral	Agree	Neutral	Diagree	Neutral	Agree	Neutral	Not much	Neutral	Not much	Not much	Difficult	Under control	Planned	Conditional	Likely	Ulikely	Likely	Ulikely	Agree	Agree	Agree	Disagree	Agree
532	33	Protestant	Secondary education and above	Married	Government employee	Yes	Health institution	3	Yes	One times	Very bad	Very usefull	Pleasant	Boring	Agree	Strongly agree	Agree	Strongly agree	Agree	Very good	Good	Very good	Good	Very good	Agree	Strongly agree	Agree	Strongly agree	Agree	Diagree	Diagree	Strongly diagree	Not much	Not very much	Not much	Much	Very difficult	Under control	Planned	Very unconditional	Likely	Very likely	Likely	Very likely	Disagree	Disagree	Disagree	Agree	Agree
533	32	Orthodox	Only read and write	Married	Merchant	Yes	Home	4	Yes	Four times & above	Very bad	Usefull	Unpleasantl	Boring	Agree	Strongly agree	Agree	Agree	Strongly agree	Good	Good	Good	Good	Good	Diagree	Diagree	Strongly diagree	Diagree	Strongly diagree	Diagree	Diagree	Strongly diagree	Not much	Not much	Not much	Neutral	Very difficult	Under control	Planned	Very unconditional	Likely	Very likely	Likely	Very likely	Agree	Strongly agree	Agree	Strongly agree	Agree
534	28	Orthodox	Primary education	Married	House wife	No	#NULL!	1	Yes	Two times	Very bad	Usefull	Very pleasant	Boring	Strongly agree	Agree	Agree	Agree	Strongly agree	Good	Good	Good	Good	Good	Agree	Diagree	Strongly diagree	Diagree	Diagree	Strongly diagree	Diagree	Diagree	Not much	Not much	Not much	Not much	Difficult	Not under control	Very planned	Conditional	Likely	Very likely	Likely	Very likely	Agree	Strongly agree	Agree	Disagree	Agree
535	27	Orthodox	Secondary education and above	Married	Government employee	Yes	Health institution	2	Yes	Two times	Very good	Very usefull	Very pleasant	Very interesting	Strongly agree	Strongly agree	Strongly agree	Strongly agree	Strongly agree	Very good	Very good	Very good	Very good	Very good	Strongly diagree	Diagree	Diagree	Strongly diagree	Diagree	Diagree	Neutral	Diagree	Not very much	Not very much	Not much	Neutral	Very difficult	Not under control	Very planned	Conditional	Very unlikely	Very unlikely	Very unlikely	Very unlikely	Strongly disagree	Strongly disagree	Strongly disagree	Strongly disagree	Strongly agree
536	31	Orthodox	Primary education	Married	House wife	Yes	Health institution	4	Yes	Three times	Very bad	Usefull	Very pleasant	Boring	Strongly agree	Agree	Strongly agree	Agree	Strongly agree	Good	Very good	Good	Very good	Very good	Neutral	Neutral	Strongly diagree	Diagree	Diagree	Strongly diagree	Diagree	Diagree	Not very much	Not much	Not much	Not much	Very difficult	Under control	Planned	Very unconditional	Likely	Very likely	Ulikely	Very unlikely	Disagree	Strongly agree	Agree	Agree	Strongly disagree
537	20	Protestant	Only read and write	Married	House wife	Yes	Health institution	5	Yes	Three times	Dad	Usefull	Unpleasantl	Boring	Strongly agree	Strongly agree	Strongly agree	Strongly agree	Strongly agree	Very good	Very good	Very good	Very good	Very good	Neutral	Strongly diagree	Diagree	Neutral	Diagree	Diagree	Diagree	Diagree	Not much	Not very much	Not much	Not very much	Undecided	Under control	Undecided	Conditional	Very likely	Very likely	Very likely	Very likely	Agree	Strongly agree	Disagree	Agree	Agree
538	18	Protestant	Primary education	Married	House wife	No	#NULL!	1	Yes	One times	Dad	Useless	Unpleasantl	Boring	Agree	Strongly agree	Strongly agree	Agree	Strongly agree	Good	Very good	Good	Very good	Good	Diagree	Diagree	Strongly diagree	Agree	Strongly diagree	Diagree	Strongly diagree	Diagree	Not very much	Not much	Not very much	Not much	Difficult	Under control	Very sudden	Conditional	Likely	Very likely	Likely	Ulikely	Disagree	Strongly agree	Disagree	Neutral	Disagree
539	26	Protestant	Unable to read and write	Married	House wife	Yes	Home	4	No	#NULL!	Undecided	Useless	Pleasant	Interesting	Agree	Strongly agree	Strongly agree	Strongly agree	Strongly agree	Very good	Very good	Very good	Very good	Very good	Agree	Agree	Agree	Agree	Agree	Diagree	Diagree	Strongly agree	Neutral	Not much	Not much	Very much	Very easy	Not under control	Very planned	Very unconditional	Unlikely	Ulikely	Ulikely	Very unlikely	Disagree	Strongly disagree	Disagree	Disagree	Strongly disagree
540	23	Protestant	Primary education	Married	House wife	No	#NULL!	1	Yes	Two times	Good	Usefull	Pleasant	Interesting	Agree	Neutral	Agree	Neutral	Agree	Good	Good	Good	Very good	Good	Diagree	Diagree	Neutral	Agree	Strongly diagree	Diagree	Diagree	Neutral	Much	Much	Neutral	Neutral	Very difficult	Strongly under control	Sudden	Very conditional	Likely	Very likely	Ulikely	Likely	Disagree	Agree	Disagree	Agree	Disagree
541	25	Orthodox	Unable to read and write	Married	House wife	Yes	Health institution	3	Yes	Two times	Undecided	Very useless	Unpleasantl	Undecided	Strongly agree	Agree	Agree	Agree	Agree	Good	Very good	Very good	Good	Very good	Agree	Agree	Neutral	Strongly agree	Diagree	Agree	Agree	Agree	Much	Much	Much	Much	Easy	Not under control	Planned	Very unconditional	Very unlikely	Very likely	Very unlikely	Likely	Agree	Disagree	Disagree	Disagree	Disagree
542	28	Protestant	Unable to read and write	Married	House wife	Yes	Health institution	5	Yes	Four times & above	Undecided	Useless	Very unpleasantl	Undecided	Agree	Neutral	Neutral	Agree	Neutral	Very good	Neutral	Good	Very good	Neutral	Neutral	Strongly diagree	Diagree	Diagree	Diagree	Neutral	Diagree	Diagree	Not much	Not very much	Not much	Not much	Very difficult	Under control	Very sudden	Very conditional	Unlikely	Neutral	Ulikely	Ulikely	Strongly disagree	Disagree	Disagree	Disagree	Neutral
543	33	Orthodox	Primary education	Married	House wife	Yes	Health institution	4	Yes	Three times	Very bad	Useless	Undecided	Boring	Disagree	Agree	Agree	Agree	Agree	Good	Good	Good	Very good	Very good	Strongly diagree	Diagree	Strongly diagree	Diagree	Strongly diagree	Strongly diagree	Diagree	Agree	Very much	Not much	Not much	Much	Very difficult	Not under control	Sudden	Conditional	Likely	Very likely	Very likely	Likely	Agree	Strongly agree	Strongly agree	Agree	Neutral
545	34	Protestant	Unable to read and write	Married	House wife	Yes	Home	8	Yes	One times	Very bad	Undecided	Unpleasantl	Boring	Disagree	Disagree	Agree	Neutral	Agree	Good	Good	Good	Good	Good	Agree	Strongly diagree	Diagree	Strongly diagree	Strongly diagree	Diagree	Strongly diagree	Strongly diagree	Much	Neutral	Not much	Not much	Very difficult	Undecided	Sudden	Very conditional	Likely	Likely	Ulikely	Likely	Strongly agree	Agree	Strongly agree	Agree	Disagree
546	31	Protestant	Only read and write	Married	House wife	Yes	Home	4	Yes	One times	Good	Very usefull	Pleasant	Very interesting	Strongly agree	Agree	Agree	Agree	Strongly agree	Good	Good	Good	Good	Very good	Agree	Agree	Agree	Agree	Strongly agree	Agree	Strongly agree	Strongly agree	Very much	Much	Much	Very much	Easy	Strongly not under control	Sudden	Very unconditional	Unlikely	Likely	Very likely	Likely	Disagree	Neutral	Disagree	Agree	Strongly agree
546	21	Orthodox	Primary education	Married	Merchant	Yes	Health institution	3	No	#NULL!	Very bad	Undecided	Very unpleasantl	Very boring	Agree	Agree	Agree	Strongly agree	Agree	Good	Very good	Very good	Very good	Very good	Diagree	Neutral	Diagree	Diagree	Strongly diagree	Diagree	Strongly diagree	Diagree	Not much	Not very much	Not much	Not very much	Difficult	Not under control	Undecided	Conditional	Likely	Likely	Neutral	Likely	Agree	Strongly agree	Strongly agree	Agree	Disagree
547	27	Protestant	Secondary education and above	Married	Merchant	Yes	Home	4	No	#NULL!	Very bad	Undecided	Unpleasantl	Boring	Disagree	Disagree	Agree	Neutral	Agree	Good	Good	Good	Very good	Very good	Diagree	Diagree	Agree	Diagree	Diagree	Diagree	Agree	Agree	Not much	Much	Neutral	Much	Very difficult	Not under control	Sudden	Unconditional	Likely	Very likely	Likely	Likely	Agree	Agree	Agree	Agree	Strongly disagree
548	20	Protestant	Primary education	Married	Merchant	Yes	Home	3	Yes	Four times & above	Good	Usefull	Pleasant	Interesting	Agree	Strongly agree	Agree	Strongly agree	Agree	Good	Good	Good	Good	Very good	Neutral	Diagree	Neutral	Diagree	Neutral	Diagree	Strongly diagree	Strongly diagree	Not much	Not very much	Not very much	Not much	Easy	Under control	Planned	Very unconditional	Very likely	Likely	Ulikely	Ulikely	Strongly agree	Agree	Strongly agree	Strongly agree	Agree
549	23	Orthodox	Only read and write	Married	House wife	Yes	Home	3	No	#NULL!	Dad	Usefull	Unpleasantl	Boring	Agree	Strongly agree	Agree	Agree	Strongly agree	Good	Very good	Very good	Very good	Very good	Strongly diagree	Neutral	Diagree	Agree	Diagree	Diagree	Strongly diagree	Agree	Not much	Not very much	Not much	Not very much	Difficult	Under control	Very sudden	Unconditional	Very likely	Very likely	Neutral	Very likely	Strongly agree	Strongly agree	Strongly agree	Agree	Agree
550	35	Protestant	Secondary education and above	Married	Government employee	Yes	Health institution	3	Yes	One times	Dad	Usefull	Unpleasantl	Very boring	Strongly agree	Agree	Agree	Strongly agree	Strongly agree	Very good	Very good	Very good	Very good	Very good	Agree	Agree	Strongly agree	Agree	Agree	Neutral	Agree	Strongly agree	Much	Much	Much	Neutral	Easy	Not under control	Very planned	Unconditional	Very likely	Likely	Ulikely	Likely	Strongly agree	Disagree	Agree	Strongly agree	Disagree
551	17	Muslim	Only read and write	Married	House wife	No	#NULL!	1	Yes	Four times & above	Very bad	Undecided	Undecided	Very boring	Disagree	Strongly disagree	Disagree	Disagree	Neutral	Neutral	Good	Very good	Good	Good	Agree	Strongly diagree	Strongly diagree	Strongly diagree	Diagree	Strongly diagree	Strongly diagree	Strongly diagree	Not much	Not much	Not very much	Not very much	Difficult	Under control	Sudden	Unconditional	Likely	Very likely	Very likely	Very likely	Agree	Strongly agree	Agree	Strongly agree	Disagree
552	24	Protestant	Only read and write	Married	House wife	Yes	Home	3	No	#NULL!	Very bad	Usefull	Unpleasantl	Boring	Agree	Agree	Agree	Strongly agree	Agree	Good	Good	Very good	Very good	Very good	Strongly diagree	Diagree	Strongly diagree	Diagree	Strongly diagree	Strongly diagree	Strongly diagree	Diagree	Not much	Not very much	Not very much	Not much	Difficult	Undecided	Planned	Conditional	Likely	Very likely	Ulikely	Very likely	Strongly agree	Disagree	Disagree	Disagree	Strongly agree
553	25	Protestant	Primary education	Married	House wife	Yes	Home	3	No	#NULL!	Very bad	Usefull	Unpleasantl	Undecided	Strongly disagree	Strongly disagree	Neutral	Neutral	Agree	Good	Very good	Very good	Very good	Very good	Neutral	Strongly diagree	Diagree	Diagree	Strongly diagree	Diagree	Strongly diagree	Agree	Neutral	Neutral	Not much	Much	Difficult	Strongly under control	Sudden	Conditional	Likely	Likely	Ulikely	Very likely	Strongly agree	Strongly agree	Disagree	Disagree	Disagree
554	33	Protestant	Secondary education and above	Married	Government employee	Yes	Health institution	4	Yes	Two times	Very bad	Undecided	Unpleasantl	Very boring	Strongly disagree	Neutral	Agree	Agree	Neutral	Good	Good	Good	Very good	Very good	Strongly diagree	Strongly diagree	Strongly diagree	Diagree	Strongly diagree	Strongly diagree	Strongly diagree	Diagree	Not much	Not very much	Not very much	Not much	Undecided	Undecided	Planned	Unconditional	Very likely	Very likely	Likely	Neutral	Agree	Agree	Neutral	Neutral	Agree
555	30	Protestant	Primary education	Married	Merchant	Yes	Home	3	No	#NULL!	Very bad	Useless	Unpleasantl	Boring	Strongly agree	Agree	Agree	Agree	Strongly agree	Very good	Very good	Very good	Very good	Very good	Strongly agree	Agree	Neutral	Neutral	Diagree	Diagree	Strongly diagree	Agree	Neutral	Not much	Not much	Neutral	Easy	Under control	Planned	Very conditional	Unlikely	Very likely	Ulikely	Ulikely	Agree	Agree	Agree	Strongly agree	Agree
556	32	Protestant	Primary education	Married	House wife	Yes	Health institution	4	No	#NULL!	Very bad	Useless	Pleasant	Boring	Agree	Agree	Agree	Agree	Agree	Good	Very good	Very good	Very good	Good	Strongly agree	Strongly diagree	Diagree	Neutral	Diagree	Strongly diagree	Diagree	Strongly diagree	Not much	Not very much	Not much	Not much	Easy	Strongly under control	Very sudden	Unconditional	Likely	Likely	Likely	Likely	Strongly agree	Agree	Agree	Agree	Strongly disagree
557	24	Orthodox	Secondary education and above	Married	Merchant	Yes	Health institution	1	Yes	Two times	Good	Useless	Pleasant	Boring	Strongly agree	Agree	Agree	Strongly agree	Agree	Good	Very good	Very good	Very good	Very good	Strongly diagree	Diagree	Agree	Agree	Agree	Agree	Agree	Agree	Much	Much	Much	Much	Difficult	Under control	Very planned	Unconditional	Very likely	Very likely	Ulikely	Very unlikely	Agree	Agree	Neutral	Neutral	Strongly agree
211	21	Orthodox	Only read and write	Married	House wife	Yes	Home	2	Yes	Two times	Very bad	Useless	Unpleasantl	Very boring	Strongly agree	Agree	Agree	Neutral	Disagree	Good	Very good	Good	Good	Very good	Diagree	Diagree	Strongly diagree	Neutral	Strongly diagree	Strongly diagree	Strongly diagree	Diagree	Not much	Not much	Not very much	Neutral	Easy	Not under control	Sudden	Unconditional	Unlikely	Ulikely	Neutral	Ulikely	Disagree	Agree	Strongly agree	Agree	Strongly agree
559	30	Protestant	Primary education	Married	Merchant	Yes	Health institution	4	Yes	Two times	Good	Usefull	Pleasant	Boring	Strongly agree	Strongly agree	Strongly agree	Strongly agree	Strongly agree	Very good	Very good	Very good	Very good	Very good	Neutral	Neutral	Neutral	Agree	Diagree	Agree	Strongly diagree	Agree	Not much	Neutral	Not very much	Much	Difficult	Strongly not under control	Very planned	Very unconditional	Unlikely	Ulikely	Likely	Very likely	Disagree	Disagree	Strongly disagree	Strongly agree	Agree
560	29	Protestant	Secondary education and above	Married	Merchant	Yes	Health institution	3	Yes	Four times & above	Very bad	Useless	Unpleasantl	Boring	Agree	Strongly agree	Agree	Strongly agree	Agree	Very good	Good	Good	Good	Good	Strongly diagree	Neutral	Neutral	Agree	Diagree	Agree	Strongly diagree	Agree	Not much	Neutral	Not very much	Much	Difficult	Under control	Planned	Undecided	Unlikely	Very likely	Ulikely	Ulikely	Disagree	Agree	Strongly disagree	Disagree	Disagree
561	33	Orthodox	Primary education	Married	House wife	Yes	Home	4	Yes	Three times	Very bad	Useless	Unpleasantl	Boring	Agree	Agree	Agree	Agree	Agree	Good	Very good	Very good	Very good	Very good	Strongly diagree	Strongly diagree	Strongly diagree	Strongly diagree	Diagree	Diagree	Strongly diagree	Agree	Not much	Not much	Not very much	Much	Very difficult	Strongly under control	Sudden	Very conditional	Very likely	Very likely	Ulikely	Very likely	Agree	Agree	Neutral	Strongly agree	Neutral
562	28	Protestant	Primary education	Married	House wife	Yes	Home	4	Yes	One times	Very bad	Very useless	Very unpleasantl	Boring	Agree	Agree	Agree	Strongly agree	Strongly agree	Very good	Very good	Very good	Very good	Very good	Strongly agree	Diagree	Strongly diagree	Diagree	Neutral	Agree	Agree	Strongly diagree	Much	Neutral	Neutral	Not very much	Easy	Under control	Very sudden	Conditional	Unlikely	Likely	Very likely	Very likely	Strongly agree	Agree	Agree	Strongly agree	Agree
563	18	Orthodox	Primary education	Married	House wife	Yes	Health institution	3	No	#NULL!	Dad	Undecided	Unpleasantl	Boring	Agree	Agree	Agree	Agree	Agree	Good	Very good	Good	Very good	Very good	Strongly diagree	Diagree	Diagree	Agree	Diagree	Diagree	Strongly diagree	Diagree	Not very much	Not much	Not very much	Not much	Difficult	Under control	Sudden	Conditional	Likely	Very likely	Likely	Very likely	Agree	Agree	Strongly agree	Strongly agree	Disagree
564	21	Protestant	Secondary education and above	Married	Government employee	No	#NULL!	1	Yes	Four times & above	Very good	Very usefull	Very pleasant	Very interesting	Strongly agree	Strongly agree	Strongly agree	Strongly agree	Strongly agree	Very good	Very good	Very good	Very good	Good	Diagree	Neutral	Strongly diagree	Diagree	Diagree	Neutral	Diagree	Diagree	Neutral	Not much	Not very much	Not much	Undecided	Strongly not under control	Very planned	Very unconditional	Likely	Very likely	Ulikely	Very unlikely	Agree	Strongly agree	Disagree	Disagree	Strongly agree
565	27	Protestant	Primary education	Married	Merchant	Yes	Health institution	4	Yes	Four times & above	Very good	Usefull	Pleasant	Very interesting	Agree	Agree	Agree	Agree	Agree	Very good	Very good	Very good	Good	Good	Agree	Agree	Neutral	Agree	Agree	Agree	Agree	Diagree	Not very much	Not much	Not much	Neutral	Difficult	Not under control	Undecided	Conditional	Very unlikely	Very unlikely	Very unlikely	Likely	Strongly agree	Strongly disagree	Agree	Agree	Agree
566	29	Protestant	Unable to read and write	Married	House wife	Yes	Health institution	4	Yes	Three times	Good	Usefull	Pleasant	Very interesting	Agree	Agree	Agree	Agree	Agree	Very good	Very good	Very good	Very good	Very good	Strongly diagree	Diagree	Agree	Agree	Agree	Diagree	Neutral	Diagree	Not much	Neutral	Not much	Neutral	Difficult	Undecided	Sudden	Unconditional	Very unlikely	Neutral	Ulikely	Very likely	Agree	Agree	Agree	Agree	Agree
567	26	Protestant	Primary education	Married	House wife	Yes	Health institution	3	Yes	Four times & above	Very bad	Usefull	Pleasant	Interesting	Disagree	Disagree	Disagree	Neutral	Disagree	Good	Good	Good	Good	Good	Diagree	Diagree	Diagree	Agree	Strongly diagree	Strongly diagree	Strongly diagree	Agree	Not much	Not much	Not much	Neutral	Very difficult	Strongly not under control	Very planned	Conditional	Likely	Likely	Ulikely	Ulikely	Disagree	Agree	Disagree	Disagree	Agree
568	24	Protestant	Primary education	Married	House wife	Yes	Home	3	No	#NULL!	Very bad	Useless	Unpleasantl	Very boring	Agree	Agree	Strongly agree	Strongly agree	Strongly agree	Good	Very good	Very good	Very good	Very good	Agree	Strongly agree	Strongly agree	Agree	Agree	Agree	Strongly agree	Strongly agree	Very much	Very much	Much	Very much	Very easy	Strongly not under control	Very planned	Very unconditional	Very likely	Very likely	Very likely	Very likely	Strongly agree	Disagree	Disagree	Disagree	Disagree
569	23	Orthodox	Only read and write	Married	House wife	Yes	Health institution	3	No	#NULL!	Dad	Useless	Unpleasantl	Boring	Agree	Agree	Agree	Agree	Strongly agree	Good	Very good	Very good	Very good	Very good	Diagree	Diagree	Diagree	Diagree	Neutral	Diagree	Strongly diagree	Neutral	Neutral	Not much	Not very much	Not very much	Undecided	Under control	Planned	Unconditional	Likely	Ulikely	Very likely	Likely	Agree	Agree	Agree	Agree	Agree
570	22	Muslim	Unable to read and write	Married	House wife	Yes	Home	2	Yes	Three times	Very bad	Usefull	Very unpleasantl	Very boring	Agree	Agree	Strongly agree	Agree	Agree	Good	Very good	Good	Very good	1	Strongly diagree	Strongly diagree	Neutral	Strongly diagree	Strongly diagree	Strongly diagree	Agree	Strongly diagree	Not very much	Not much	Much	Not much	Difficult	Strongly not under control	Sudden	Conditional	Likely	Likely	Ulikely	Very likely	Agree	Agree	Agree	Strongly agree	Agree
571	20	Orthodox	Only read and write	Married	Merchant	Yes	Health institution	2	Yes	Two times	Very bad	Usefull	Unpleasantl	Boring	Strongly agree	Strongly agree	Strongly agree	Strongly agree	Strongly agree	Very good	Very good	Very good	Very good	Very good	Neutral	Neutral	Neutral	Agree	Neutral	Diagree	Strongly diagree	Neutral	Not much	Not much	Not very much	Neutral	Very difficult	Under control	Planned	Unconditional	Very likely	Very likely	Ulikely	Ulikely	Agree	Neutral	Disagree	Disagree	Disagree
572	19	Orthodox	Primary education	Married	House wife	No	#NULL!	1	Yes	Four times & above	Very bad	Useless	Pleasant	Very interesting	Agree	Strongly agree	Strongly agree	Agree	Strongly agree	Good	Good	Very good	Good	Very good	Neutral	Diagree	Neutral	Strongly diagree	Strongly diagree	Diagree	Strongly diagree	Diagree	Not very much	Not much	Not very much	Not much	Difficult	Not under control	Very planned	Conditional	Likely	Very likely	Neutral	Ulikely	Agree	Strongly agree	Neutral	Disagree	Disagree
573	24	Orthodox	Secondary education and above	Married	Merchant	Yes	Health institution	3	No	#NULL!	Very good	Very usefull	Very pleasant	Very interesting	Strongly agree	Agree	Strongly agree	Agree	Agree	Very good	Good	Very good	Very good	Good	Diagree	Strongly diagree	Diagree	Strongly diagree	Strongly diagree	Diagree	Diagree	Diagree	Not much	Neutral	Not much	Neutral	Difficult	Strongly not under control	Planned	Undecided	Likely	Neutral	Likely	Neutral	Agree	Disagree	Disagree	Disagree	Agree
574	26	Protestant	Primary education	Married	House wife	Yes	Health institution	4	Yes	One times	Dad	Undecided	Unpleasantl	Boring	Agree	Agree	Strongly agree	Strongly agree	Agree	Very good	Very good	Very good	Very good	Very good	Diagree	Strongly diagree	Neutral	Diagree	Diagree	Diagree	Diagree	Diagree	Not much	Much	Very much	Very much	Difficult	Under control	Very sudden	Conditional	Very likely	Very likely	Likely	Neutral	Neutral	Agree	Neutral	Disagree	Strongly agree
575	20	Protestant	Primary education	Married	Merchant	Yes	Health institution	2	Yes	One times	Good	Useless	Undecided	Boring	Disagree	Agree	Agree	Agree	Agree	Good	Good	Good	Good	Good	Diagree	Neutral	Diagree	Diagree	Neutral	Diagree	Neutral	Neutral	Much	Not much	Not much	Much	Undecided	Under control	Planned	Very unconditional	Unlikely	Likely	Ulikely	Ulikely	Agree	Strongly agree	Agree	Neutral	Strongly disagree
576	24	Orthodox	Unable to read and write	Married	Government employee	Yes	Home	3	No	#NULL!	Very bad	Very useless	Very unpleasantl	Boring	Neutral	Agree	Agree	Neutral	Agree	Good	Good	Very good	Very good	Very good	Strongly diagree	Diagree	Diagree	Diagree	Strongly diagree	Strongly diagree	Strongly diagree	Strongly diagree	Not very much	Not much	Not very much	Much	Difficult	Undecided	Very planned	Unconditional	Likely	Likely	Very likely	Likely	Strongly agree	Strongly agree	Strongly agree	Strongly agree	Agree
577	22	Muslim	Primary education	Married	Merchant	Yes	Home	3	Yes	Four times & above	Undecided	Undecided	Undecided	Boring	Disagree	Disagree	Disagree	Disagree	Disagree	Bad	Bad	Neutral	Bad	Neutral	Neutral	Neutral	Diagree	Strongly diagree	Diagree	Neutral	Diagree	Diagree	Not much	Not much	Not very much	Not much	Difficult	Not under control	Sudden	Conditional	Likely	Ulikely	Ulikely	Ulikely	Agree	Disagree	Agree	Disagree	Disagree
578	20	Protestant	Unable to read and write	Married	House wife	Yes	Health institution	3	Yes	Three times	Very good	Very usefull	Unpleasantl	Undecided	Strongly agree	Strongly agree	Strongly agree	Strongly agree	Strongly agree	Very good	Good	Good	Very good	Good	Strongly diagree	Diagree	Neutral	Diagree	Agree	Diagree	Agree	Diagree	Not much	Not very much	Not much	Not much	Easy	Not under control	Planned	Very unconditional	Very unlikely	Likely	Likely	Very unlikely	Agree	Agree	Disagree	Disagree	Strongly agree
579	27	Protestant	Secondary education and above	Married	Government employee	Yes	Health institution	2	No	#NULL!	Good	Very usefull	Unpleasantl	Boring	Agree	Agree	Agree	Agree	Agree	Good	Good	Good	Good	Good	Strongly diagree	Strongly diagree	Neutral	Agree	Diagree	Strongly diagree	Strongly diagree	Diagree	Not much	Not much	Not much	Not much	Very difficult	Not under control	Very planned	Undecided	Likely	Likely	Likely	Likely	Agree	Agree	Agree	Strongly agree	Agree
580	27	Orthodox	Secondary education and above	Married	Merchant	No	#NULL!	1	Yes	Three times	Very good	Very usefull	Unpleasantl	Boring	Agree	Agree	Agree	Agree	Agree	Good	Very good	Very good	Good	Very good	Diagree	Diagree	Agree	Diagree	Strongly diagree	Strongly diagree	Diagree	Diagree	Not very much	Not much	Neutral	Not much	Easy	Not under control	Planned	Unconditional	Unlikely	Ulikely	Likely	Likely	Disagree	Neutral	Disagree	Agree	Disagree
581	27	Orthodox	Primary education	Married	House wife	Yes	Health institution	3	Yes	Two times	Very good	Very usefull	Very pleasant	Very interesting	Strongly agree	Strongly agree	Strongly agree	Strongly agree	Agree	Good	Good	Good	Good	Very good	Agree	Agree	Agree	Strongly agree	Strongly diagree	Agree	Diagree	Strongly diagree	Not very much	Not much	Not much	Not very much	Very difficult	Undecided	Planned	Very unconditional	Very unlikely	Very unlikely	Very unlikely	Very unlikely	Disagree	Agree	Disagree	Agree	Strongly disagree
282	20	Protestant	Only read and write	Married	House wife	Yes	Health institution	3	Yes	Four times & above	Very bad	Very useless	Unpleasantl	Very boring	Agree	Agree	Strongly agree	Agree	Strongly agree	Good	Very good	Good	Very good	Good	Neutral	Diagree	Diagree	Neutral	Strongly diagree	Strongly diagree	Diagree	Strongly diagree	Not much	Not much	Not very much	Not much	Difficult	Under control	Undecided	Conditional	Likely	Very likely	Likely	Very likely	Agree	Strongly agree	Agree	Agree	Strongly disagree
583	22	Protestant	Primary education	Married	Merchant	Yes	Health institution	2	Yes	One times	Very bad	Useless	Unpleasantl	Very boring	Disagree	Disagree	Disagree	Disagree	Disagree	Bad	Bad	Bad	Very good	Very good	Strongly diagree	Diagree	Strongly diagree	Diagree	Strongly diagree	Strongly diagree	Diagree	Agree	Not very much	Not much	Not very much	Not much	Very difficult	Strongly not under control	Planned	Undecided	Likely	Very likely	Very likely	Very likely	Strongly agree	Strongly agree	Strongly agree	Disagree	Strongly agree
584	21	Protestant	Primary education	Married	House wife	Yes	Health institution	3	No	#NULL!	Good	Very usefull	Unpleasantl	Boring	Strongly agree	Strongly agree	Strongly agree	Strongly agree	Strongly agree	Very good	Very good	Very good	Very good	Good	Strongly agree	Agree	Strongly agree	Diagree	Neutral	Diagree	Strongly diagree	Diagree	Neutral	Neutral	Neutral	Neutral	Difficult	Strongly under control	Very planned	Unconditional	Likely	Likely	Very likely	Likely	Agree	Agree	Agree	Agree	Agree
585	34	Muslim	Unable to read and write	Married	House wife	Yes	Health institution	5	No	#NULL!	Good	Undecided	Unpleasantl	Interesting	Agree	Agree	Agree	Agree	Agree	Good	Very good	Good	Good	Good	Neutral	Diagree	Diagree	Neutral	Diagree	Strongly diagree	Strongly diagree	Diagree	Not very much	Not much	Not very much	Not much	Very difficult	Under control	Planned	Very unconditional	Likely	Very likely	Likely	Very likely	Strongly agree	Agree	Agree	Strongly agree	Disagree
586	30	Orthodox	Secondary education and above	Married	Government employee	Yes	Health institution	3	Yes	Two times	Very bad	Usefull	Unpleasantl	Boring	Agree	Strongly agree	Agree	Strongly agree	Agree	Very good	Good	Very good	Very good	Good	Diagree	Diagree	Neutral	Diagree	Strongly diagree	Strongly diagree	Diagree	Diagree	Not very much	Not much	Not much	Not very much	Difficult	Strongly under control	Sudden	Undecided	Likely	Likely	Neutral	Likely	Disagree	Disagree	Agree	Agree	Agree
587	25	Orthodox	Primary education	Married	House wife	No	#NULL!	1	Yes	Three times	Dad	Undecided	Undecided	Boring	Agree	Strongly agree	Agree	Strongly agree	Agree	Very good	Good	Very good	Good	Very good	Neutral	Diagree	Neutral	Neutral	Diagree	Strongly diagree	Strongly diagree	Diagree	Neutral	Neutral	Not much	Neutral	Difficult	Strongly under control	Sudden	Very conditional	Unlikely	Likely	Very likely	Likely	Strongly agree	Neutral	Disagree	Disagree	Disagree
588	24	Muslim	Only read and write	Married	House wife	Yes	Health institution	3	Yes	Four times & above	Very bad	Undecided	Unpleasantl	Boring	Agree	Strongly agree	Agree	Strongly agree	Strongly agree	Good	Very good	Good	Very good	Good	Agree	Agree	Agree	Neutral	Diagree	Diagree	Strongly diagree	Diagree	Not much	Not much	Not much	Not much	Very difficult	Strongly under control	Sudden	Undecided	Likely	Very likely	Ulikely	Neutral	Agree	Strongly agree	Disagree	Disagree	Disagree
589	30	Orthodox	Primary education	Married	Merchant	Yes	Health institution	5	Yes	Two times	Very bad	Very useless	Very unpleasantl	Very boring	Neutral	Agree	Neutral	Strongly agree	Agree	Neutral	Good	Very good	Good	Good	Diagree	Diagree	Strongly diagree	Diagree	Strongly diagree	Strongly diagree	Diagree	Diagree	Not much	Not very much	Not very much	Not much	Very difficult	Under control	Undecided	Undecided	Likely	Neutral	Neutral	Likely	Agree	Strongly agree	Agree	Agree	Disagree
590	20	Protestant	Unable to read and write	Married	House wife	No	#NULL!	1	Yes	Four times & above	Dad	Useless	Unpleasantl	Boring	Agree	Strongly agree	Agree	Strongly agree	Agree	Very good	Good	Very good	Good	Very good	Agree	Strongly agree	Agree	Strongly agree	Strongly agree	Agree	Agree	Strongly agree	Not much	Not much	Not much	Neutral	Difficult	Under control	Sudden	Very conditional	Likely	Very likely	Neutral	Neutral	Agree	Neutral	Neutral	Agree	Neutral
591	17	Orthodox	Unable to read and write	Married	House wife	No	#NULL!	1	Yes	Two times	Very bad	Useless	Unpleasantl	Boring	Neutral	Neutral	Neutral	Agree	Agree	Very good	Good	Very good	Good	Very good	Agree	Diagree	Strongly diagree	Diagree	Diagree	Diagree	Strongly diagree	Diagree	Not much	Not very much	Not much	Not very much	Difficult	Under control	Very sudden	Conditional	Likely	Very likely	Likely	Very likely	Neutral	Neutral	Agree	Strongly agree	Disagree
592	19	Protestant	Unable to read and write	Married	House wife	Yes	Health institution	3	Yes	Four times & above	Dad	Useless	Very unpleasantl	Boring	Agree	Strongly agree	Agree	Agree	Agree	Very good	Good	Good	Very good	Very good	Neutral	Diagree	Diagree	Diagree	Strongly diagree	Diagree	Neutral	Agree	Much	Neutral	Not much	Not very much	Difficult	Strongly under control	Sudden	Undecided	Likely	Very likely	Neutral	Ulikely	Agree	Strongly agree	Agree	Neutral	Disagree
593	30	Muslim	Unable to read and write	Married	House wife	Yes	Health institution	6	Yes	One times	Undecided	Useless	Very unpleasantl	Very interesting	Strongly agree	Strongly agree	Strongly agree	Strongly agree	Agree	Very good	Good	Very good	Good	Very good	Diagree	Diagree	Neutral	Agree	Diagree	Diagree	Strongly diagree	Diagree	Not very much	Not much	Not very much	Not much	Very difficult	Under control	Undecided	Unconditional	Very likely	Very likely	Very likely	Likely	Disagree	Disagree	Disagree	Disagree	Disagree
594	21	Muslim	Only read and write	Married	House wife	Yes	Health institution	2	Yes	Three times	Good	Usefull	Very pleasant	Very interesting	Strongly agree	Agree	Strongly agree	Agree	Strongly agree	Very good	Good	Good	Good	Good	Strongly diagree	Diagree	Neutral	Diagree	Strongly diagree	Diagree	Neutral	Diagree	Not much	Not much	Not much	Not much	Difficult	Undecided	Planned	Very unconditional	Likely	Ulikely	Likely	Likely	Agree	Agree	Agree	Agree	Agree
595	22	Orthodox	Primary education	Married	House wife	Yes	Health institution	2	No	#NULL!	Good	Usefull	Very pleasant	Interesting	Agree	Agree	Agree	Agree	Agree	Good	Very good	Very good	Very good	Very good	Strongly diagree	Strongly diagree	Strongly diagree	Strongly diagree	Strongly diagree	Strongly diagree	Diagree	Diagree	Not much	Not much	Not very much	Not very much	Very difficult	Not under control	Very planned	Unconditional	Very likely	Neutral	Likely	Ulikely	Agree	Agree	Neutral	Strongly agree	Disagree
596	20	Protestant	Only read and write	Married	House wife	Yes	Health institution	2	Yes	One times	Good	Very usefull	Pleasant	Very interesting	Strongly agree	Strongly agree	Strongly agree	Strongly agree	Strongly agree	Very good	Very good	Very good	Very good	Very good	Diagree	Diagree	Neutral	Diagree	Diagree	Diagree	Neutral	Diagree	Not much	Not much	Not much	Not much	Undecided	Not under control	Sudden	Very conditional	Likely	Very likely	Likely	Likely	Strongly agree	Agree	Strongly agree	Agree	Agree
597	26	Orthodox	Primary education	Married	House wife	Yes	Health institution	2	No	#NULL!	Good	Very usefull	Pleasant	Interesting	Strongly agree	Agree	Strongly agree	Agree	Neutral	Neutral	Bad	Neutral	Good	Very good	Neutral	Agree	Strongly agree	Agree	Strongly agree	Agree	Agree	Agree	Neutral	Much	Very much	Much	Very easy	Not under control	Planned	Unconditional	Very likely	Likely	Very likely	Likely	Strongly agree	Agree	Strongly agree	Agree	Strongly agree
598	19	Protestant	Unable to read and write	Widowed	Merchant	Yes	Health institution	2	Yes	Four times & above	Dad	Undecided	Unpleasantl	Boring	Agree	Agree	Agree	Agree	Agree	Good	Good	Good	Good	Good	Neutral	Diagree	Neutral	Diagree	Diagree	Diagree	Neutral	Diagree	Much	Not much	Neutral	Much	Very difficult	Under control	Undecided	Conditional	Likely	Likely	Very likely	Very likely	Neutral	Disagree	Disagree	Neutral	Disagree
599	28	Protestant	Primary education	Married	Merchant	Yes	Health institution	4	No	#NULL!	Dad	Usefull	Very pleasant	Boring	Agree	Agree	Agree	Agree	Agree	Good	Very good	Very good	Very good	Very good	Strongly diagree	Diagree	Diagree	Strongly diagree	Diagree	Strongly diagree	Diagree	Strongly diagree	Not very much	Not much	Not very much	Not much	Difficult	Not under control	Very planned	Conditional	Likely	Very likely	Ulikely	Very unlikely	Disagree	Agree	Strongly agree	Disagree	Strongly disagree
600	24	Orthodox	Primary education	Married	Merchant	Yes	Home	2	Yes	One times	Dad	Usefull	Undecided	Boring	Agree	Agree	Agree	Agree	Agree	Very good	Very good	Good	Good	Good	Strongly diagree	Diagree	Diagree	Strongly diagree	Strongly diagree	Diagree	Neutral	Neutral	Not much	Not very much	Not very much	Not much	Difficult	Not under control	Very planned	Unconditional	Likely	Likely	Likely	Ulikely	Disagree	Agree	Strongly agree	Agree	Agree
601	25	Muslim	Primary education	Married	Merchant	Yes	Health institution	3	No	#NULL!	Very bad	Undecided	Pleasant	Boring	Disagree	Disagree	Disagree	Disagree	Disagree	Bad	Good	Very good	Good	Very good	Agree	Diagree	Neutral	Diagree	Diagree	Diagree	Strongly diagree	Diagree	Not much	Not very much	Not much	Not much	Difficult	Strongly under control	Sudden	Undecided	Unlikely	Ulikely	Very likely	Very likely	Neutral	Agree	Neutral	Neutral	Neutral
602	21	Orthodox	Only read and write	Married	House wife	Yes	Health institution	4	Yes	Two times	Good	Very usefull	Pleasant	Very interesting	Strongly agree	Agree	Strongly agree	Agree	Strongly agree	Good	Very good	Good	Very good	Very good	Agree	Agree	Diagree	Agree	Diagree	Agree	Diagree	Diagree	Not much	Much	Much	Not much	Easy	Strongly not under control	Planned	Conditional	Likely	Very likely	Ulikely	Neutral	Strongly agree	Agree	Disagree	Disagree	Agree
603	31	Orthodox	Secondary education and above	Married	Government employee	Yes	Health institution	2	Yes	Four times & above	Very good	Usefull	Very pleasant	Very interesting	Strongly agree	Strongly agree	Strongly agree	Strongly agree	Strongly agree	Good	Good	Good	Good	Very good	Diagree	Diagree	Strongly diagree	Diagree	Agree	Agree	Diagree	Agree	Not much	Much	Not much	Much	Undecided	Not under control	Planned	Unconditional	Likely	Very likely	Likely	Very likely	Agree	Strongly agree	Agree	Strongly agree	Agree
604	27	Muslim	Secondary education and above	Married	Government employee	Yes	Health institution	2	Yes	Four times & above	Very good	Very usefull	Very pleasant	Very interesting	Strongly agree	Agree	Strongly agree	Agree	Strongly agree	Good	Very good	Good	Very good	Very good	Neutral	Diagree	Diagree	Neutral	Strongly diagree	Strongly diagree	Diagree	Strongly diagree	Not very much	Not much	Not much	Not very much	Difficult	Undecided	Planned	Very unconditional	Likely	Very likely	Ulikely	Ulikely	Agree	Strongly agree	Disagree	Strongly disagree	Strongly agree
605	28	Protestant	Primary education	Married	Merchant	Yes	Health institution	2	Yes	Four times & above	Good	Usefull	Unpleasantl	Very boring	Agree	Agree	Agree	Strongly agree	Strongly agree	Good	Good	Very good	Very good	Very good	Neutral	Diagree	Neutral	Diagree	Strongly diagree	Diagree	Diagree	Strongly diagree	Not much	Not very much	Not much	Not very much	Difficult	Strongly under control	Planned	Very unconditional	Likely	Likely	Likely	Very likely	Agree	Agree	Strongly agree	Agree	Agree
[truncated: 25 more columns]
